# Supplementary material for: Divergent outcomes of anti-PD-L1 treatment coupled with host-intrinsic differences in TCR repertoire and distinct T cell activation states in responding versus non-responding tumors
Source: Front Immunol. 2022 Oct 18;13:992630. doi: 10.3389/fimmu.2022.992630 (PMC9624473; doi:10.3389/fimmu.2022.992630)
Supplement: Supplemental File 1 — data (clonotypes and gene names). [file DataSheet_1.xlsx]

## Sheet: 2022-01-10_ClonotypesGeneExpres
	Clonotype	Ifitm1	S100a6	Gzmd	Crabp1	Gzmf	Gm10076	Lag3	Bcl2a1d	Hspa1a	Bcl2a1b	Rgs16	Uba52	Hist1h2ap	Capg	Ifitm2	Gapdh	Nr4a2	Ctla2a	S100a4	Klrk1	Ly6c2	Litaf	Pdcd1	Rpl35	Klrd1	Ptms	AW112010	Timp1	Lgals1	Gm8797	Nrgn	Anxa2	Tm4sf1	Lgals3	Pcbp2	Igfbp4	Nfkbia	Vim	Cst7	Sparc	Chchd2	Tuba1c	Sub1	Csf1	Xcl1	Hist1h2ae	Ifitm3	Rnaset2a
1	CAMRANMGYKLTF_CASSYEGNTGQLYF	2.07461	1.597	0.738987	0.434491	1.44282	0.84519	2.10565	2.20776	0.642785	1.85752	1.97097	0.833844	0.859503	1.57491	1.2741	1.53739	1.5349	1.26552	1.3849	1.42493	0.456751	1.74604	1.90138	0.039004	1.46326	1.60339	1.23099	0.408574	1.20491	1.07715	1.64271	1.58501	0.21501	1.23635	0.584115	-0.456977	0.681316	0.890929	1.27597	0.0885091	0.840317	0.849347	1.17478	1.09238	0.0841225	0.625589	0.533973	0.752867
2	CALGSNMGYKLTF_CASSGQGNYAEQFF	1.33304	1.40285	0.866771	1.2271	0.707773	-0.966303	1.64734	0.565738	-0.207972	0.904622	1.62554	-0.938724	-0.28717	1.52794	1.16652	0.570498	0.55559	0.950416	1.25148	1.47444	0.468854	1.51644	1.59284	-1.46097	1.19189	1.14719	1.26428	0.919237	1.27785	-0.492134	1.49211	1.36311	0.652449	1.39503	-0.555504	0.163671	-0.111823	1.00679	0.989364	0.550814	-0.643746	-0.194924	0.558275	2.02159	-0.0422581	-0.122573	1.1195	-0.619883
3	CAASPGASSGSWQLIF_CASSLEPTGGYEQYF	0.741876	1.28879	0.000148453	1.47569	0.147178	-1.0221	1.45639	0.45461	-0.24356	0.70662	1.33403	-1.01972	-0.31914	1.14546	0.568145	0.432498	0.551629	0.868156	1.14532	1.3742	0.337424	1.41478	1.40786	-1.59773	1.04196	0.843896	1.28718	1.22481	1.15688	-0.512753	0.546603	1.23003	0.970292	1.11508	-0.547121	0.244072	-0.274487	0.844786	0.935444	0.6933	-0.680842	-0.317001	0.54065	1.0672	0.000429248	-0.0940391	0.631959	-0.682277
4	CAASSRNYAQGLTF_CASSLDRGDSDYTF	0.497978	1.50836	0.439096	2.47884	0.463239	-1.00354	0.790831	0.031935	-0.295355	0.553675	1.5022	-1.03932	-0.264229	1.42968	1.13706	-0.0127347	0.446051	0.303935	1.44967	0.854408	0.176635	1.1891	1.26604	-1.00164	0.704068	0.833345	1.12792	1.59681	1.40469	-0.628746	1.85905	1.05683	1.12764	1.49528	-0.613484	0.787217	-0.362455	1.21353	0.467229	1.3107	-0.813159	-0.27989	0.130826	1.54885	-0.145528	0.102039	1.04643	-0.644978
5	CAMREGSSSFSKLVF_CASSSSGQGAGDTQYF	1.12991	1.63096	0.620281	0.579353	1.21133	0.702503	1.66528	1.33458	0.540594	1.12487	0.986776	0.797056	0.397016	1.24969	2.03627	1.44623	1.56653	0.846643	1.50526	1.18932	0.270453	1.38003	1.37955	-0.0140263	1.42237	1.22245	1.34867	0.267873	1.27267	0.370921	0.771145	1.44897	0.0218062	1.36199	-0.58074	-0.287488	-0.148452	0.830702	1.05501	0.182895	0.668247	0.477254	0.860193	0.908754	-0.0596877	0.753096	2.07709	0.571308
6	CAVSATNYNVLYF_CASRRDNQDTQYF	1.23641	1.44398	0.245776	2.24629	0.677458	-0.997055	0.985925	0.00634365	-0.250033	0.578808	1.28837	-1.02714	-0.282001	1.1076	1.14984	0.0835664	0.414126	0.524958	1.40063	0.713444	0.168689	1.34364	1.36449	-0.728669	0.727166	0.78179	1.01068	1.32482	1.48324	-0.540807	1.99949	1.43042	1.06868	1.07824	-0.60406	0.576127	-0.20411	1.33324	0.363667	1.20092	-0.701482	-0.0705906	-0.0153692	0.754197	-0.119056	0.409736	1.55932	-0.628445
7	CAASGASNNRIFF_CASSSEWGGQDTQYF	0.469824	1.32912	0.0831366	2.24916	0.240081	-0.971737	1.13987	-0.0218291	-0.272845	0.535014	1.23882	-0.942622	-0.287908	1.19148	0.862749	0.115581	0.601775	0.498388	1.14336	0.692888	-0.676624	0.753966	1.26365	-0.880272	0.814199	0.75094	1.05994	1.3186	1.34032	-0.587102	0.914946	1.19517	1.33479	0.656832	-0.63141	0.738276	-0.359775	1.15371	0.428857	1.47903	-0.772069	-0.169784	0.308429	0.745265	-0.262259	0.0111899	1.36602	-0.654806
8	CALSPPMGYKLTF_CASSDRGPSAETLYF	0.857375	1.48932	1.46242	0.598084	0.391706	0.670046	1.5433	1.73224	0.193664	1.20489	1.2374	0.69867	0.445185	1.14868	1.54582	1.34576	1.13887	0.55548	1.37747	1.04544	-0.270035	1.06849	1.51367	-0.192082	1.30909	1.52553	1.22342	0.264877	1.23793	0.505798	0.62313	1.36204	0.248812	1.01502	-0.595988	-0.219576	-0.105466	0.805267	1.0388	0.218052	0.675564	0.382209	0.937809	0.527155	-0.273027	0.613878	0.763972	0.441309
9	CAASYTEGADRLTF_CGASRGSEQYF	0.665006	1.34599	-0.155113	0.721707	-0.066845	0.735634	1.1981	1.61872	0.0385257	1.45151	1.0116	0.737011	0.845688	0.819819	1.24388	1.50724	0.751587	0.620571	1.29164	0.820942	-0.430357	0.725297	1.29921	-0.0100353	0.994424	1.1421	1.32779	0.65008	1.25219	0.585279	-0.126169	1.24473	0.230391	1.13387	-0.360402	-0.199043	-0.0851266	0.881805	0.411633	0.305507	0.701167	0.777472	1.03153	0.356828	0.312902	1.10276	1.29624	0.536579
10	CAASLSSGSWQLIF_CASSFLTNTEVFF	1.2518	1.42878	1.60167	2.51131	0.848544	-1.04498	1.19819	0.0716266	-0.243298	0.53345	0.66453	-0.939061	-0.34261	1.22069	0.870091	0.23857	0.522644	0.57204	1.41264	0.835836	0.169636	1.20306	1.34366	-0.861016	0.829734	1.11091	1.1531	1.45764	1.33712	-0.627969	1.84072	1.25638	1.25709	1.37526	-0.74336	0.605738	-0.283842	1.19835	0.739687	0.419001	-0.643108	-0.283031	0.155236	1.19173	-0.0258898	-0.00509295	1.07766	-0.625597
11	CAASAQGGRALIF_CASSDWGSSYEQYF	0.220204	1.07381	0.157922	1.96284	-0.0337298	-0.984887	1.02328	0.0912018	-0.289148	0.545151	1.12629	-0.988017	-0.211044	0.593126	0.665371	0.183628	0.464532	0.399449	1.07859	0.365659	-0.533645	0.997032	1.15494	-0.644184	0.622254	0.766318	0.823881	1.13267	1.3448	-0.563485	1.13978	1.05504	1.04848	0.782413	-0.615122	0.573996	-0.192313	1.13974	0.0604301	1.20579	-0.621507	-0.19786	0.156195	0.436718	-0.0701124	0.538749	1.0136	-0.64224
12	CATGSSNTNKVVF_CSSSPDRGQNTLYF	0.422267	1.25272	0.11802	2.27374	0.153301	-1.00224	0.972943	0.0264967	-0.302381	0.570173	0.822163	-1.01092	-0.27986	1.11778	1.04631	0.0409082	0.192441	0.60299	1.47457	0.969362	0.259573	1.28835	1.22592	-0.852964	0.723963	0.651003	1.02462	1.35535	1.44487	-0.622338	1.59661	1.28468	1.18521	1.11337	-0.552949	0.794437	-0.198119	1.28153	0.420514	0.812976	-0.725593	-0.158933	0.229447	0.822513	-0.234892	0.495711	0.907625	-0.688354
13	CAASEHASSGSWQLIF_CASSLEGTGGYEQYF	0.933505	1.22927	0.266968	0.645561	0.651268	0.46369	1.85063	1.4759	0.474884	1.33938	1.65533	0.45596	0.585246	1.08441	0.892582	1.18707	1.2647	1.01318	1.19548	1.35034	0.601851	1.42659	1.70835	-0.215596	1.16789	1.3947	1.06835	0.461242	1.0591	0.79816	0.685804	1.41292	0.429434	0.993738	0.26746	-0.356709	0.333067	0.761796	0.926723	0.189145	0.520672	0.704497	0.907953	0.551475	0.215638	0.664939	0.614354	0.392616
14	CALSEAMGYKLTF_CASSLSKDWGSSQNTLYF	0.47381	1.31457	0.442727	0.741986	0.233061	0.74792	1.47374	1.42195	0.286876	0.8598	0.902985	0.761396	0.73651	0.711502	1.70939	1.44136	1.13147	0.568012	0.891732	1.16366	-0.734277	1.0886	1.2558	-0.323896	1.19871	1.07432	1.23277	0.240639	1.02641	0.508776	0.325781	1.25771	0.168132	1.20732	-0.61926	-0.14853	-0.0584943	0.833374	0.474278	0.303342	0.581591	0.88881	0.951533	0.15337	-0.162997	0.755858	1.61747	0.225412
15	CAASLSNYNVLYF_CASRQGNTEVFF	0.10079	1.03996	-0.0207094	0.466821	0.20843	0.921576	1.8918	1.89306	0.330801	1.6221	1.64324	0.799851	1.08891	0.407862	-0.0099203	1.59756	1.45681	0.711712	0.624771	0.26649	-0.255583	1.0405	1.38157	0.127364	0.877549	1.43302	0.705153	0.315557	0.949413	1.07495	0.361036	1.27266	0.359675	0.298721	0.588015	-0.491349	0.358752	0.376922	0.726018	0.124197	0.985366	1.11763	1.30171	0.0388247	0.275265	0.832886	0.289652	0.717749
16	CAASRTNYNVLYF_CTCSADQSNERLFF	1.06475	1.30952	0.227957	2.14438	0.192758	-0.971316	1.14421	0.167166	-0.266284	0.949717	1.28805	-1.08813	-0.296233	1.64976	1.40953	0.0599077	0.394435	0.323552	1.40135	0.702327	-0.486836	1.39431	1.43381	-0.989852	0.72528	0.984892	1.06576	1.04134	1.39037	-0.645171	2.13635	1.27245	0.985687	0.954671	-0.618272	0.756605	0.0555153	1.25947	0.445808	1.51582	-0.683904	-0.193926	0.232992	1.30515	0.0532575	0.162888	1.36324	-0.643596
17	CAAAGANYNVLYF_CASSDTGGQDTQYF	0.945896	1.03601	0.0232417	0.704334	-0.0877531	0.700342	1.66017	1.08335	0.25043	1.39054	1.56289	0.727166	0.744176	0.684763	1.00956	1.43694	1.08036	0.688712	1.12398	0.979678	-0.516563	1.23265	1.02383	-0.0590664	1.04747	1.52981	1.13114	0.166038	1.13888	0.135864	0.322717	1.05003	0.295458	0.949884	-0.305928	-0.0273136	-0.0314687	0.903553	0.876719	0.122989	0.549693	0.303561	0.646016	0.529206	-0.273027	1.33431	1.08483	0.519982
18	CAASPHASSGSWQLIF_CASSLEGTGGYEQYF	0.530961	1.04866	0.0548626	1.45218	0.0337592	-0.951195	1.62719	0.592869	-0.302381	0.870927	1.34262	-0.932697	-0.234136	1.23054	0.761596	0.53353	0.670741	0.0929606	1.19192	0.950865	-0.462316	0.909028	1.6724	-1.37614	0.678613	1.08396	1.16793	1.23613	1.3104	-0.365514	0.316129	1.34329	0.905802	1.08094	-0.516118	0.226873	-0.0646583	0.879935	0.758188	0.691618	-0.605477	-0.174435	0.629079	1.12814	-0.096877	-0.0557756	0.771274	-0.612257
19	CAASASNYAQGLTF_CASSLDITANTGQLYF	0.301169	1.02469	0.052626	0.567639	0.0949445	0.842935	1.82505	2.0126	0.403572	1.65753	1.72787	0.766382	1.00607	0.648611	0.201456	1.48	1.61735	0.720346	0.878793	0.843235	-0.121434	1.00685	1.59536	-0.0198945	1.08916	1.36166	0.905608	0.542704	0.90549	0.874713	0.345002	1.27281	0.131184	0.639751	0.671912	-0.473396	0.444068	0.486744	0.664234	0.0799738	0.909096	1.11801	1.23594	0.20683	0.205145	0.812227	0.30021	0.678387
20	CAMERANTNKVVF_CASSETGGQDTQYF	0.832977	0.844915	0.245565	1.99556	0.0206645	-1.03256	1.24484	0.494671	-0.302381	0.997733	1.49894	-1.19035	-0.306988	1.02452	0.564566	0.411182	0.613574	-0.289044	1.17589	0.786749	-0.727726	0.654594	1.71959	-1.92137	0.861286	0.703705	0.917255	1.37829	1.2294	-0.614206	0.490424	0.940435	1.08903	1.03143	-0.757271	0.547708	-0.0766275	0.906796	0.44245	1.07761	-0.791205	-0.43219	0.723159	1.41288	-0.0428092	-0.227536	1.00926	-0.679803
21	CAVSMANYAQGLTF_CASSPDNSQNTLYF	0.645029	1.33988	1.47572	0.643578	0.517062	0.793306	2.3205	2.20985	0.826575	1.70695	1.65248	0.771612	0.658216	0.967597	0.964575	1.47235	1.90286	-0.180075	1.05342	0.983498	-0.437482	1.71614	1.73524	-0.178021	1.42253	1.67269	0.979177	0.595021	1.01943	1.18883	1.4274	1.40273	0.371958	0.693553	0.47319	-0.382686	0.611387	0.451289	1.04991	-0.0917038	0.872664	0.787895	1.03685	0.381819	0.272989	0.438163	0.37365	0.631411
22	CAAGSGYNKLTF_CASSGLAETLYF	-0.371526	0.867164	-0.155113	2.0037	-0.121996	-1.08604	-0.412954	-0.22384	-0.302381	0.238366	-0.377532	-1.12239	-0.35568	0.0257215	0.0328223	-0.276043	-0.324632	-0.142858	0.522635	0.101015	0.789533	0.141501	0.258818	-2.03717	0.226253	-0.158542	0.409841	1.26405	0.848978	-0.501714	-0.317205	-0.113564	0.977869	0.606614	-0.739313	0.739359	-0.853665	0.6282	-0.073916	0.574922	-0.667968	-0.506314	-0.307703	-0.281761	-0.193242	-0.347755	0.449472	-0.723579
23	CALGAAANSGTYQRF_CASSLGWGNQDTQYF	0.82689	1.27127	0.531143	-0.0279104	0.0601826	0.779702	1.63664	1.72061	0.583084	1.34832	0.647452	0.661531	0.135198	1.12798	1.72384	1.4155	1.08564	0.32041	0.760055	0.627295	-0.978724	0.546942	1.22388	-0.254542	0.838772	1.38852	0.51023	0.323204	0.884515	0.318687	0.084224	1.19006	0.0837354	0.840214	-0.4023	-0.262833	-0.0653721	0.949739	0.429748	0.345604	0.927738	0.483338	0.716173	0.862946	0.627961	0.226062	0.562745	-0.146361
24	CAGTGANTGKLTF_CASSIDWGGANTGQLYF	0.0391083	0.968965	0.0101218	0.488123	0.212965	0.909851	1.83666	2.36957	0.18511	1.72476	1.71037	0.753227	0.980626	0.846911	0.0277692	1.61695	1.29557	0.49437	0.54821	0.592584	-0.405254	0.723331	1.38921	0.137412	0.922417	1.36055	0.676454	0.322315	0.981166	1.19142	0.168047	1.26943	0.307458	0.574541	0.677816	-0.534118	0.517831	0.459967	0.462698	0.054762	1.1007	1.00058	1.25813	0.0551998	0.369673	0.961968	0.149536	0.709238
25	CVLGGANTNKVVF_CTCSADQQGGTGQLYF	0.625684	1.12209	-0.0440034	1.36537	0.0776433	-1.01123	1.32018	0.51167	-0.229135	0.889584	1.25727	-1.09223	-0.330798	0.754752	0.789405	0.61462	0.677256	0.464613	0.867835	1.3453	-0.805065	0.820051	1.767	-1.7298	0.824003	0.85751	0.829719	0.669602	1.23216	-0.526346	0.51968	1.13098	0.725746	0.777402	-0.369391	0.260369	-0.348288	0.749583	0.334308	1.00708	-0.659444	0.099298	0.665847	0.960717	-0.0250294	0.101118	0.463339	-0.723579
26	CAASEGAGNTGKLIF_CASSAHWGGLAEQFF	0.996927	1.14596	-0.155113	0.90311	0.352143	0.722455	1.78965	2.07563	0.69978	1.63555	0.956886	0.683695	0.113601	0.927994	1.46627	1.5135	1.5807	0.739043	1.45312	1.45919	0.388737	0.823939	1.56423	-0.00834363	1.28756	1.11324	0.977369	0.56079	1.22965	0.40681	1.23251	1.41767	0.348662	1.34011	-0.572997	-0.196418	-0.301956	0.503043	1.046	0.315694	0.667926	0.226071	1.04114	0.94018	0.338053	0.218547	1.22622	0.547956
27	CAVSMSNYNVLYF_CASSAQQGGQDTQYF	0.9534	0.936964	-0.0500018	1.42943	0.196434	-1.02334	1.35763	0.686509	-0.235031	1.21673	1.27388	-1.05775	-0.35568	0.913931	1.05445	0.383771	0.458008	-0.167649	0.788148	1.06131	-0.748516	0.725005	1.90182	-1.46536	0.703578	0.94541	0.843899	1.52496	1.094	-0.550264	0.538291	0.813079	0.509755	0.825504	-0.377198	0.157424	-0.0984961	0.723594	0.527934	1.08945	-0.717732	-0.0590368	0.707557	1.25481	-0.0893442	-0.274044	1.19998	-0.723579
28	CVLSPSIASSSFSKLVF_CASSSGGAEQFF	-0.371526	0.658173	-0.155113	1.40729	-0.200708	-1.08604	-0.220857	-0.0650639	-0.302381	-0.0494339	-0.439707	-0.959762	-0.35568	0.323178	-0.0375416	0.129166	0.162263	1.06821	0.599351	0.138357	1.37883	0.345313	0.0331293	-1.67095	-0.384904	0.120673	0.802322	1.08253	0.695179	-0.612764	-0.317205	0.128979	0.482265	0.586043	-0.348609	0.191656	-0.417725	0.528304	0.233446	-0.168349	-0.589596	-0.509693	-0.30467	-0.055003	-0.152231	-0.347755	0.45298	-0.723579
29	CAADGANTGKLTF_CTCSADRNYEQYF	1.85916	1.54142	5.49523	2.57849	1.22271	-1.02222	1.88839	0.137793	-0.0809761	0.559956	1.33019	-1.11122	-0.287134	1.84189	1.39765	0.0384871	0.14479	-0.189488	1.7766	0.926063	-0.872448	0.851692	1.39379	-1.18	1.22497	1.15343	1.17642	1.2283	1.35085	-0.530585	3.33875	1.21227	1.56679	1.50155	-0.712389	0.901695	-0.283787	1.44729	0.921415	1.28861	-0.535702	-0.395062	0.309401	1.74237	-0.273027	-0.259382	1.24377	-0.545222
30	CAASEHASSGSWQLIF_CASSTEGTGGYEQYF	0.784553	1.29225	0.264028	0.615204	0.883127	0.771919	1.87715	0.639497	1.32723	1.34866	1.61111	0.841215	0.28118	0.590872	0.798806	1.13008	1.1744	1.1655	0.936049	1.04333	0.937091	1.43873	1.56201	-0.053315	1.10499	1.1247	1.10837	0.596658	0.913809	0.606737	0.457024	1.25671	0.425184	1.05263	0.52096	-0.581002	0.260788	0.761556	0.83493	-0.0506765	0.910996	0.448922	0.475365	0.581528	0.0330148	0.26012	0.611458	0.588895
31	CAGNRGSALGRLHF_CASGDEQGTNERLFF	-0.141505	1.07138	-0.155113	2.73903	-0.200708	-0.967997	-0.209302	-0.231965	-0.203718	-0.0494568	-0.439707	-1.16317	-0.35568	-0.0856483	0.189078	-0.623069	-0.130727	0.551341	0.272132	-0.237842	1.12946	0.844158	-0.00403271	-0.997717	-0.771803	-0.0386347	0.495132	1.19558	0.517477	-0.52632	-0.242853	0.334693	1.41339	0.736891	-0.585276	0.63831	-0.596938	0.574134	-0.0658671	0.901797	-0.537298	-0.331194	-0.591995	-0.281761	-0.273027	-0.00819105	0.755813	-0.484434
32	CALGDQGNTGKLTF_CASSLELGGLEQYF	0.502912	1.30678	2.19736	2.61681	0.411833	-1.03204	1.34293	0.023612	-0.149216	0.928824	1.62131	-0.965084	-0.328458	1.08757	2.04759	0.197105	0.394645	0.41833	1.29665	0.593887	-0.329176	2.0067	1.39044	-1.34952	1.14211	1.19019	1.06591	1.76227	1.51559	-0.455522	1.65135	1.27408	1.8679	1.30602	-0.801424	0.816682	-0.563782	1.27227	0.884822	1.42092	-0.461648	-0.356649	0.31265	1.11576	-0.100091	0.206765	1.03457	-0.653924
33	CAVSPSSGSWQLIF_CASSPQYAEQFF	-0.0443087	1.40276	-0.155113	2.59123	-0.200708	-1.03124	-0.211826	-0.149854	-0.302381	-0.0240061	-0.333264	-1.01676	-0.308508	-0.110328	0.520653	-0.314846	-0.226849	0.690536	0.818381	-0.21217	1.178	0.458655	-0.0166165	-1.23733	-0.364483	0.0165479	0.818126	1.28791	0.86395	-0.664246	-0.229458	0.396726	0.993434	1.11894	-0.464352	0.880783	-0.625453	0.862544	0.371473	1.62985	-0.796385	0.0454848	0.020294	-0.0412336	-0.111467	0.126782	1.39793	-0.478608
34	CALEGIASSSFSKLVF_CASSSTGGTNERLFF	0.376137	1.31057	-0.155113	1.08576	0.310114	0.743303	0.619401	1.35161	0.209139	1.51858	0.0568203	0.746643	0.697224	0.71709	0.979262	1.29677	0.423389	1.26712	1.30528	0.340011	0.546728	1.04015	1.12092	0.0192629	0.441229	0.842608	1.27602	0.757464	1.07974	0.567868	-0.0322522	1.4128	0.309724	1.13107	-0.714538	-0.379702	-0.175619	0.925122	-0.289194	1.19656	0.672451	1.03344	0.694694	-0.281761	0.327354	1.27265	0.635173	0.243579
35	CSAMMDSNYQLIW_CASSQEGDRYEQYF	0.157588	1.29245	-0.155113	1.75546	-0.200708	-0.987569	1.24252	0.426156	-0.148495	0.795036	1.85091	-1.17874	-0.32203	1.27464	0.78707	0.554248	0.20347	1.10742	1.37516	0.927281	0.317154	1.12833	1.32939	-1.56919	0.9283	0.932841	1.38434	0.958976	1.41874	-0.531968	1.0151	1.14387	0.769552	1.0318	-0.674411	0.31311	-0.158603	0.833167	0.991267	0.784824	-0.621689	-0.185967	0.361031	0.928488	-0.0688313	-0.0485538	0.441916	-0.588068
36	CAASEHASSGSWQLIF_CAWSPRGPNSDYTF	0.739289	1.41728	0.504189	0.819199	0.627909	0.72308	1.88117	1.71574	1.57692	1.42832	2.02685	0.820703	0.660687	0.761419	0.973742	1.37341	1.89193	1.2056	1.3754	1.25679	0.825458	1.54167	1.58277	-0.193469	1.43208	1.37728	1.1241	0.508429	1.00533	1.21216	0.440631	1.27696	0.620864	1.0487	0.417418	-0.446214	0.197942	0.745306	1.20643	0.123664	0.837969	0.684128	1.11792	0.657112	-0.140057	0.693264	0.432259	0.68565
37	CALGEGMGYKLTF_CASSREGLGGFEQYF	1.515	1.06837	1.23514	0.274666	1.38555	0.866254	1.88503	2.4212	0.83273	1.78835	2.00024	0.798995	0.94365	1.13678	0.808968	1.48531	1.69939	0.312949	1.41521	1.51521	-0.277016	1.49547	1.6895	0.0300383	1.40108	1.53417	0.958121	0.559715	1.14462	1.22351	2.06463	1.6133	0.111051	1.26445	0.610717	-0.47309	0.858317	0.802214	1.09395	0.199631	0.827794	1.34583	1.05648	0.877447	0.265477	0.546124	0.566972	0.890143
38	CAVSEGKVVF_CASGEWDNYAEQFF	-0.276597	0.940663	-0.155113	2.87677	-0.200708	-1.03345	-0.200793	-0.181579	-0.302381	0.214625	-0.328264	-0.937289	-0.35568	-0.119567	0.805411	-0.410008	-0.303812	0.484127	1.10632	-0.316077	0.944598	0.420115	-0.242149	-0.891963	-0.324787	-0.16334	0.97771	2.61535	0.874114	-0.672173	-0.317205	0.124062	1.53967	0.986353	-0.811351	1.04581	-0.891101	1.04463	-0.00978442	2.08594	-0.833009	-0.291106	-0.388224	-0.281761	-0.273027	0.177614	1.25179	-0.663827
39	CATDAQGGRALIF_CASSQTGGLGSDYTF	0.550606	1.14345	0.82989	0.274076	0.418358	0.872193	1.98087	2.34601	0.816501	1.97993	1.66392	0.811551	0.287675	1.60935	0.643137	1.3022	1.78885	0.940902	1.25919	1.43684	-0.0696093	1.34944	1.90736	0.0942697	1.40315	1.46691	1.05912	0.364028	0.911766	1.21908	0.826243	1.17341	-0.049847	0.913333	0.653832	-0.333983	0.69801	0.525808	0.937837	0.147294	1.0117	0.552018	0.704395	1.0636	0.71086	0.544116	0.656867	0.398398
40	CALSEDTNTGKLTF_CAVSLDTNAYKVIF_CASSHLGGQNTLYF	2.5616	1.12184	0.216	0.536199	2.73536	0.868831	1.64115	1.58082	1.88905	1.25267	1.25315	0.897156	0.745222	1.76183	2.61425	1.16595	1.67811	1.67392	1.83751	1.19723	0.520059	1.5189	1.71891	0.240914	1.26385	0.807043	0.879142	0.48879	0.936089	1.17396	0.894155	0.970892	0.482242	1.53697	0.601701	-0.374024	0.335516	0.915402	1.20404	0.135621	0.917267	0.793746	0.389287	2.21167	0.335863	0.792565	2.68668	0.638565
41	CAAAGAGANTGKLTF_CALSDSGGSNAKLTF_CASSLGTGGYEQYF	0.190757	1.49463	-0.155113	1.10121	0.144339	0.764885	1.68075	1.84157	1.04142	1.70222	1.75237	0.789107	0.612542	1.23074	1.00434	1.48681	1.56479	1.1124	1.62378	1.76457	0.373703	1.55904	1.5473	-0.0539325	1.33031	1.42248	1.56562	0.0748035	1.36761	0.357795	0.940618	1.53261	0.127143	0.82726	-0.427108	-0.241047	-0.254445	0.713693	1.21026	-0.168349	0.853179	1.02702	0.937302	0.738445	-0.273027	0.612001	0.749992	0.72999
42	CAASGANTNKVVF_CASSVTGGQDTQYF	3.33086	1.11527	-0.155113	0.599457	-0.200708	0.787871	0.744114	1.31595	0.0358547	1.32695	0.108366	0.78335	0.518452	0.730767	2.70398	1.47037	1.78742	-0.489281	1.38975	1.05653	-0.398342	0.460302	0.230386	0.0728042	0.672633	0.556791	0.424265	0.849753	1.3611	0.190982	-0.317205	0.646827	-0.185673	1.94603	-0.204972	-0.28728	1.04688	1.10492	-0.0694071	-0.168349	0.639343	0.534742	0.557494	1.28364	1.58051	1.14053	0.886205	0.0453694
43	CALSNYNVLYF_CTCSAEGGSQNTLYF	0.558269	0.919685	0.752895	0.842227	0.373523	0.74347	1.088	3.5325	-0.302381	2.40648	0.58	0.621934	-0.35568	0.38953	2.28055	1.24797	2.06588	0.031954	1.1634	2.33214	-0.724497	1.6043	1.43219	0.0606029	0.439113	0.861918	0.673682	1.035	0.905512	1.3542	2.01248	1.65365	0.947554	0.780612	0.100534	0.191531	1.676	0.24051	-0.555098	-0.168349	0.844664	-0.0652527	-0.249522	2.94076	0.803732	-0.347755	2.24559	-0.426088
44	CAVIASSGSWQLIF_CAPMTNSAGNKLTF_CASRDAEQFF	0.541529	1.36613	0.00524383	2.29894	-0.130531	-0.886043	0.916235	-0.173777	-0.302381	0.721825	1.37	-1.15742	-0.35568	1.68341	1.50611	0.279263	0.213823	0.260391	1.10021	0.691535	-0.53087	1.05164	1.37896	-0.463918	0.871967	1.0975	0.858061	2.10237	1.37656	-0.69296	1.23708	0.84875	1.36361	0.901372	-0.534558	0.3921	0.0205355	1.09685	0.0194118	1.53775	-1.08601	0.0626757	0.250388	0.9044	0.126033	0.120596	1.24445	-0.633584
45	CALSGTGYQNFYF_CALSGGTGGNNKLTF_CASSLSLSLSGGDNQDTQYF	0.409839	1.31376	-0.155113	0.378814	-0.200708	0.725827	1.66891	1.45551	0.35183	1.53287	1.20545	0.788629	0.385697	0.519247	1.22801	1.36543	0.905566	0.611325	1.49497	0.800273	-0.670551	0.619984	1.43359	-0.0762436	0.954596	1.34347	1.064	0.379726	1.14252	0.0850953	1.50436	0.950508	-0.185673	0.852065	-0.761226	-0.282619	-0.69824	0.875306	0.92293	1.75002	0.919856	-0.272417	1.23066	0.488064	-0.273027	1.13572	1.35691	0.681194
46	CALGDPGSFNKLTF_CASSFLTVYEQYF	2.20311	1.16573	0.835973	1.47128	0.588809	-1.08604	1.36842	0.728469	-0.302381	0.764711	1.85971	-1.20168	-0.35568	1.57462	1.85464	0.462605	0.193134	0.266539	0.809978	1.91181	-0.253006	0.658991	2.01936	-1.41786	1.15294	0.8972	0.952879	-0.0282103	1.36456	-0.448374	0.408668	1.13928	0.85899	1.01985	-0.759242	0.635611	-0.105636	0.905081	1.12361	1.18747	-0.425755	-0.226139	0.741954	1.98069	0.390709	-0.347755	1.10709	-0.648939
47	CAAEADSNYQLIW_CASRGTGDFEQYF	0.208853	0.886993	-0.155113	1.34211	-0.200708	0.553234	-0.235891	1.63954	0.105191	0.737882	-0.439707	0.765878	0.146433	0.277727	0.946169	0.57804	1.08616	1.01468	0.887885	-0.526226	-0.8263	-0.468709	0.605032	-0.331594	-0.627649	0.190501	0.415083	0.151874	1.05202	1.20027	-0.317205	0.673986	-0.185673	1.52559	-0.0415004	0.386066	0.0995983	0.657672	-0.546242	-0.168349	0.637853	0.313572	0.178965	-0.281761	-0.273027	0.900705	1.01932	1.33527
48	CAAGENQGGSAKLIF_CASSDPGANTGQLYF	-0.0171775	1.2007	-0.155113	3.75373	-0.200708	-1.03972	-0.217117	-0.139927	-0.302381	0.22001	-0.339785	-1.12554	-0.239013	-0.151119	0.382952	-0.489681	-0.111065	0.178935	0.871928	-0.29375	0.817414	0.140688	-0.431634	-1.18773	-0.517055	0.330533	0.621802	2.03225	1.06844	-0.644268	-0.317205	0.213887	1.69959	1.00656	-0.446934	1.32134	-0.514513	1.00458	0.149248	2.65928	-0.932617	-0.576486	-0.166848	-0.281761	-0.273027	0.199664	2.06665	-0.558007
49	CALTGFASALTF_CALGASNTNKVVF_CTCSAGQLGSSYEQYF	1.73144	1.4435	2.4931	0.343012	1.83016	0.890287	2.01271	2.10874	0.901025	1.72857	1.29208	0.871027	0.342697	1.19771	1.87932	1.37121	1.51356	0.885449	1.56814	1.67188	0.106477	1.33683	1.4754	0.195173	1.396	1.77746	1.05487	0.352027	1.10351	1.20352	1.29565	1.48944	0.0417958	1.48354	0.702472	-0.420555	0.62622	0.865777	1.2195	0.0391094	0.952448	0.832447	1.00728	0.871148	0.406292	0.324919	1.85229	0.563512
50	CVLSVDMGYKLTF_CASSDGTGNTEVFF	-0.0554943	1.31345	-0.155113	0.977142	-0.200708	0.804023	2.26832	1.28149	0.980903	0.994477	0.977151	0.738695	-0.117713	0.312602	0.16685	1.63864	1.45074	0.154209	0.652281	0.679271	-0.683389	0.930975	1.35741	0.160544	0.874046	0.658978	1.2609	0.711977	1.14791	0.523638	-0.138218	1.15791	0.217628	0.862369	-0.467892	0.0311071	0.0494135	0.850238	1.04265	-0.168349	0.374877	0.28979	0.890368	0.454859	0.0851061	-0.347755	0.618865	0.629959
51	CATDPQGGRALIF_CASSLEWGPGQLYF	0.451842	1.36317	-0.155113	1.85483	0.816536	-0.993989	1.37009	-0.186135	0.138045	0.642649	0.872487	-0.757408	-0.35568	1.26803	0.251778	0.244593	-0.0189942	0.724888	1.60184	1.41343	-0.234569	1.56676	1.40123	-1.54352	0.770154	0.758942	1.3917	0.756693	1.42759	-0.652991	0.432409	0.754183	1.62881	1.02295	-0.633355	0.466677	-0.749699	1.07253	0.0932018	1.25004	-0.626429	-0.177381	0.185451	1.60595	-0.0114588	0.47535	0.614399	-0.723579
52	CAIPGANTGKLTF_CASTTGPEVFF	0.774556	0.909321	0.643631	1.51163	-0.0677482	-1.00161	0.782045	0.846534	-0.302381	0.55479	1.01495	-1.22351	-0.35568	1.1567	0.116112	0.275501	1.23485	0.195969	0.766785	1.5094	-0.480232	1.0218	1.11611	-1.68967	0.762051	1.13303	0.831531	1.17583	1.24609	-0.540344	0.687301	0.553187	1.01157	1.22731	-0.529283	0.362841	0.347628	0.826156	0.175153	0.318949	-0.524401	-0.484262	0.763339	1.16842	0.749599	-0.347755	-0.117379	-0.723579
53	CAVISNMGYKLTF_CASSDDPGQDTQYF	0.0534756	0.800497	0.0867681	2.25514	-0.200708	-1.08604	-0.120962	-0.244148	-0.302381	0.198141	-0.366866	-0.90012	-0.35568	0.211885	0.0090327	-0.0168545	-0.229705	0.55646	0.336508	0.521194	1.25789	0.019268	0.0855851	-1.49316	0.340862	-0.202681	0.780335	0.881023	0.801986	-0.244827	-0.317205	0.371797	0.094723	0.670402	-0.553546	0.26436	-0.31041	0.936252	0.225059	1.51268	-0.858125	0.010534	0.352121	-0.281761	0.185056	-0.192433	0.536963	-0.61807
54	CAVSIMTGGYKVVF_CASSQEPGGTEVFF	-0.371526	0.0231381	-0.155113	0.603583	-0.200708	1.00904	-0.504978	-0.39744	-0.302381	-0.562673	-0.439707	0.753354	4.88411	1.39304	-0.402349	1.73855	-0.448457	0.697385	1.42525	-0.526226	-1.05728	1.55731	0.217766	0.527939	-1.11028	-0.547541	-0.127434	-0.250774	1.91949	0.940141	-0.317205	1.72856	-0.185673	1.43547	0.44934	-0.674619	0.0720224	1.81739	0.886501	-0.168349	0.999329	0.466149	0.763309	-0.281761	-0.273027	5.19847	2.24492	1.50117
55	CALEGSLLSNTNKVVF_CALGDHSGGSNAKLTF_CASSPDNSYNSPLYF	0.789916	1.25284	-0.155113	0.911361	-0.200708	0.659263	1.3504	2.66837	0.268039	1.13064	1.24323	0.765128	1.04228	0.406975	1.72242	1.63066	0.555684	-0.53503	0.803073	0.443895	-0.613025	1.41123	0.253578	-0.574437	0.580796	1.52628	0.821907	-0.250774	0.928231	-0.0230063	0.30739	1.68712	-0.185673	1.38394	-0.385887	-0.217924	0.904446	0.844006	-0.145039	0.43064	0.31452	1.72025	1.05147	0.462782	-0.273027	1.06947	0.95494	0.231384
56	CAMREIMGYKLTF_CASSSEPDSQNTLYF	0.507833	1.33846	2.07751	2.62625	1.06107	-0.764813	1.20699	-0.39744	-0.302381	1.11662	0.946778	-0.924569	-0.256648	1.91278	0.375693	-0.0181314	0.738593	0.506381	1.18734	0.593265	0.597212	0.962732	1.33625	-0.8682	1.16894	0.728931	1.25937	1.23055	1.38816	-0.353441	1.60158	0.955065	-0.185673	1.17121	-0.949757	0.907308	0.268281	1.08577	-0.117972	-0.168349	-0.659276	0.530803	0.596175	0.847229	-0.134332	0.440385	1.19078	-0.723579
57	CATDTQGGRALIF_CASKEDTTEVFF	0.615232	1.25649	0.0351057	1.98999	-0.200708	-1.0367	1.12112	0.0343955	-0.302381	0.461445	1.60286	-0.955672	0.132151	1.00368	0.661676	-0.307232	-0.0371909	0.733904	1.27904	0.850277	-0.475446	1.33743	1.43808	-1.09221	0.938156	1.17561	0.803996	1.57595	1.27492	-0.654544	1.36682	1.15065	0.297369	0.918236	-0.690516	0.487037	-0.275425	1.43935	0.164655	0.5641	-0.496228	-0.100613	-0.293176	0.944229	-0.273027	1.86511	0.495792	-0.676449
58	CAVSSSNTNKVVF_CASTGGYEQYF	1.72077	1.45653	2.82276	2.84401	2.18696	-1.00963	1.7027	0.385507	-0.174415	0.951487	1.81523	-1.19212	-0.35568	1.27292	2.12816	0.270856	0.923293	0.0266148	1.34364	0.977153	-0.315256	1.3035	1.09721	-0.866176	0.565918	0.878574	1.33989	0.966158	1.48634	-0.592423	2.92753	1.21845	0.844343	1.77124	-0.565648	1.11136	-0.265351	1.22247	0.340943	1.11217	-0.436871	-0.449456	0.0202039	1.5072	-0.273027	0.140532	1.34055	-0.63675
59	CAAEGNYQLIW_CASSPDWASAETLYF	-0.13507	0.802236	-0.0758824	0.255368	-0.155081	-1.00041	0.00466521	-0.0581244	-0.302381	0.49411	-0.275145	-0.963223	-0.338711	0.243325	-0.0805573	0.200668	-0.157228	1.1034	0.374941	-0.0629037	0.850484	0.034471	0.106649	-1.32952	-0.245238	0.0347872	0.731196	0.353032	0.614326	-0.515321	-0.279244	0.14129	0.15586	0.773936	-0.459506	-0.2236	-0.177536	0.535785	0.192623	-0.168349	-0.685588	-0.304772	0.123341	-0.281761	-0.273027	-0.128234	0.40713	-0.648644
60	CAADTNAYKVIF_CASSLGGENTLYF	0.0155263	1.12826	-0.0609852	-0.0241885	-0.0423501	-1.04769	-0.00369292	0.260178	-0.302381	0.525406	-0.380331	-1.06201	-0.242484	0.824305	0.24752	0.0647102	0.162016	0.579532	0.950034	-0.0993821	0.582907	0.276915	0.10179	-1.17104	-0.0781129	0.194382	1.05528	-0.0528732	0.7526	-0.473987	-0.317205	0.411728	-0.185673	1.07003	-0.071086	-0.462267	0.1764	0.472249	0.27555	0.405927	-0.573659	-0.422381	0.196013	-0.281761	-0.138724	0.0470987	0.363966	-0.624583
61	CAMRDRNQGGSAKLIF_CASRGLGAALYF	0.177065	0.359842	-0.155113	1.12707	-0.200708	0.192554	-0.369793	0.345981	0.676106	0.0369233	-0.0965766	0.470966	1.49039	-0.189652	-0.195759	1.01329	0.883285	1.10172	0.740222	1.02174	0.619123	-0.0341975	-0.376086	-0.995824	-0.299103	0.101099	0.222001	0.132694	1.21568	1.11192	-0.317205	0.622474	0.23897	0.46293	0.345699	-0.192093	0.319149	1.02469	-0.050455	-0.168349	0.447447	0.894084	0.754604	0.0175187	-0.273027	1.8087	0.121677	0.422769
62	CALGEVMGYKLTF_CASSSLGRYAEQFF	1.13852	1.2732	0.763003	0.0364489	0.518171	-1.05483	1.43771	0.409254	-0.302381	0.389687	1.59323	-1.05267	-0.35568	1.23009	1.68519	0.649868	0.672194	0.689432	1.21323	1.66157	-0.439016	1.79085	1.83167	-0.858838	1.41768	1.04957	0.974981	0.0139227	1.04905	-0.577585	0.608734	1.25731	0.110324	0.713888	-0.775313	-0.435309	0.250525	1.14975	1.216	0.183954	-0.63448	-0.409715	0.511848	1.63956	-0.273027	-0.0261252	0.546991	-0.661483
63	CVLSEGIASSSFSKLVF_CASSFGSAETLYF	-0.130549	0.69511	-0.155113	-0.0640108	-0.200708	-1.0002	-0.108539	0.0446294	-0.302381	0.577447	-0.171503	-1.09682	-0.309318	-0.238365	-0.0226041	0.125673	0.228678	1.20751	0.636847	-0.399847	0.762782	0.859038	0.0727499	-1.12623	0.112013	0.188032	0.670102	-0.159865	0.824092	-0.485188	-0.220588	0.708298	0.0305994	0.0680837	-0.590892	-0.428144	-0.229631	0.615809	0.0727596	-0.0371812	-0.480386	-0.38881	0.414755	-0.233273	-0.00913881	0.073223	0.224777	-0.556548
64	CAASGMNYNQGKLIF_CASSLWGYEQYF	1.53271	1.38843	-0.155113	2.89353	0.604176	0.799211	1.06987	2.18677	1.09668	1.24527	1.58582	0.806146	1.87324	1.38088	2.25026	1.51382	0.8322	0.922514	1.62819	1.3617	-0.712912	1.12524	1.93	0.378836	0.618252	0.694887	0.373865	1.40987	1.70481	-0.119065	1.72434	2.00077	-0.185673	1.92917	0.383276	0.0457935	-0.691854	1.93658	0.565099	0.335579	1.20105	2.10817	0.422249	2.11799	-0.273027	2.47284	2.26627	0.558749
65	CAGNRGSALGRLHF_CASGDDLGENTLYF	-0.168802	0.782878	-0.155113	-0.0315197	-0.129861	-1.02234	-0.310822	-0.0376751	-0.26078	0.460709	-0.349138	-0.928839	-0.35568	-0.178643	-0.0257412	0.0512057	0.0306074	0.926111	0.392341	0.14754	1.16751	0.488306	-0.119575	-1.29047	-0.206022	0.402916	0.727252	-0.0212396	0.559674	-0.627651	-0.16151	0.365547	-0.104759	0.483466	-0.523183	-0.39595	-0.298713	0.442459	-0.0177068	0.103649	-0.830862	-0.461637	-0.171636	-0.227715	-0.273027	-0.241143	0.302323	-0.538905
66	CALSASNYNVLYF_CASSIGVEQFF	-0.231461	0.866357	-0.155113	0.0616558	-0.15297	-1.01624	-0.161378	-0.0821315	-0.302381	0.387298	-0.40354	-0.898536	-0.307313	0.01771	-0.0958643	0.291939	-0.0491634	0.993182	0.735129	-0.400429	0.606588	0.654428	-0.0993545	-0.9828	-0.224067	0.164604	0.67006	-0.108757	0.573673	-0.4513	-0.317205	0.420127	-0.0922279	0.657185	-0.422273	-0.528629	-0.159074	0.43652	0.332352	-0.0650835	-0.630241	-0.387893	0.327732	-0.0913471	-0.217238	-0.0549346	0.0753906	-0.625173
67	CALSPPMGYKLTF_CASSLDRKTGSSQNTLYF	-0.169334	0.877466	-0.155113	0.0545408	-0.17179	-0.94281	1.3275	0.248854	-0.302381	1.19189	1.36432	-0.968469	-0.0536141	0.798202	0.157191	0.492834	0.71812	0.202865	1.15833	0.862298	-0.429872	1.11972	1.5957	-0.789658	0.742363	1.1753	0.655445	-0.0514221	1.20486	-0.511447	0.692765	1.22243	-0.0423596	0.704427	-0.506361	-0.49818	0.0830188	0.432699	0.218253	-0.058906	-0.384956	-0.13373	0.725174	0.220947	0.318765	0.331718	-0.0176432	-0.649254
68	CATDAQGGRALIF_CASRPDTSAETLYF	0.503661	1.43555	2.5682	0.116211	1.34973	0.604879	0.96574	2.54159	2.27047	1.90192	0.126543	0.965615	-0.35568	0.571427	2.14966	1.5066	0.909591	1.4534	1.28082	0.232874	-0.370495	1.06186	0.758205	0.222579	1.24013	0.357978	0.426725	-0.250774	0.925289	0.13596	0.283646	1.14079	-0.185673	1.88285	-0.738886	-0.674619	0.338069	1.09416	1.68201	0.582312	1.33277	-0.0215893	-0.0604523	-0.281761	-0.273027	0.00200693	0.788378	0.211878
69	CALGSNMGYKLTF_CASSPQGAYAEQFF	-0.0882397	1.27426	0.0892569	-0.0603664	0.0285489	-0.867232	1.70265	0.336041	-0.273886	0.701781	1.91128	-0.848042	-0.273406	1.07571	0.551991	0.706573	0.807707	0.906504	1.2065	1.4046	-0.489654	1.33345	1.87267	-0.784675	1.00575	1.40615	1.09662	0.154649	1.26885	-0.510653	1.48822	1.38477	-0.0523009	0.994656	-0.59849	-0.483776	0.0797372	0.983854	0.554562	-0.0992804	-0.67716	-0.0126403	0.515235	0.916114	-0.00209213	0.118001	0.492695	-0.578907
70	CAAGLNQGGSAKLIF_CASSDAGANTGQLYF	-0.109936	0.337655	-0.0878636	0.241313	-0.200708	-1.08604	-0.290473	0.356065	-0.253503	0.685921	-0.268255	-1.01623	-0.33659	-0.181949	-0.0234073	-0.0797434	0.214195	0.574533	0.199009	-0.332561	0.243871	-0.0230165	-0.204561	-1.24835	-0.0931466	-0.168549	0.46086	0.141245	0.815948	-0.507444	-0.247134	0.165791	0.551011	0.117891	-0.50874	-0.300495	0.110259	0.227376	-0.234676	0.854666	-0.764442	-0.266978	-0.0436076	-0.281761	-0.273027	-0.014533	0.525111	-0.723579
71	CAASAGTGSNRLTF_CASSVEGRGERLFF	1.51581	1.30489	1.56016	0.964766	1.09152	0.623644	1.2496	0.643755	1.7387	0.437592	1.07657	0.31874	0.0478343	1.50746	1.4495	1.44481	0.361441	-0.29691	1.16382	0.337613	-1.05728	1.37518	1.04798	-0.503248	0.452284	0.828845	0.397152	-0.250774	1.09084	0.732105	1.24069	1.23176	-0.185673	1.30208	-0.78776	-0.464569	-0.365339	0.954483	0.761081	0.271497	0.683504	0.490967	0.466077	1.5695	-0.273027	0.749284	1.72334	0.510108
72	CAVRDYSNNRLTL_CVLNTNTGKLTF_CASSLSEVLSYEQYF	-0.168738	0.587209	-0.155113	0.147221	-0.0592728	-1.03217	-0.245797	0.0740322	-0.270194	0.460793	-0.416371	-0.952591	-0.170537	-0.0276534	-0.00329629	0.298219	0.0109289	1.18913	0.782815	0.237222	1.29236	0.165078	-0.00591001	-1.09845	0.0089827	0.0503594	0.716073	-0.186508	0.645024	-0.487753	-0.317205	0.415065	0.0358962	0.562483	-0.485338	-0.342979	-0.360608	0.67248	0.0134842	0.0803495	-0.695242	-0.237986	0.0658259	-0.245379	-0.23179	0.0642064	0.642778	-0.723579
73	CAASGASNNRIFF_CASSEARYEQYF	-0.213543	1.21534	-0.155113	-0.0307955	0.189331	0.948748	1.49886	1.21398	0.503799	0.838688	1.16773	0.917303	-0.249437	0.375325	-0.0916375	1.73802	1.0653	0.863572	1.07732	1.12222	-0.492381	0.9522	1.44728	0.407129	0.956848	0.966858	0.987708	-0.100934	1.15537	0.524853	0.0500969	1.53721	0.0595616	0.158742	0.411791	-0.674619	0.235259	0.622423	0.529913	-0.168349	0.888025	0.653724	0.812549	-0.281761	0.124973	0.014072	0.769885	1.01528
74	CAMRGGGTGNTGKLIF_CASNRDNQAPLF	-0.116052	1.00449	-0.155113	0.698388	-0.0515991	0.820968	-0.336505	0.369049	0.661798	0.931522	-0.364843	0.976067	0.257586	0.116344	-0.101763	1.3731	-0.168106	1.11756	1.05356	1.40138	1.745	0.425965	-0.309841	-0.050642	0.380071	0.274464	0.81251	0.154891	0.880727	1.33505	-0.15672	0.824109	0.378453	1.14348	0.537234	-0.371885	0.0542009	0.801321	-0.0248127	0.5274	1.12716	0.221861	0.62264	-0.281761	-0.0974271	-0.347755	0.533491	1.01467
75	CAASATSSGQKLVF_CASSLPGTEVFF	0.443518	1.13249	0.0325199	1.47631	0.343804	-0.98272	1.02857	0.131609	-0.246087	0.644266	1.34925	-1.08815	-0.328024	1.11202	0.273479	0.0164644	0.104698	0.944713	0.940438	1.07126	0.262496	1.41939	1.47793	-1.5258	0.864181	0.770459	1.22766	0.566756	1.09544	-0.499773	1.59058	1.00883	0.561145	0.989285	-0.575496	0.32358	-0.204483	1.03364	0.119031	0.347461	-0.813764	-0.330739	0.0253702	1.08858	0.0510308	0.332687	0.879245	-0.542484
76	CALGSNMGYKLTF_CASSGLGAYAEQFF	0.413297	1.30131	0.416829	0.37619	0.5926	0.675908	1.88781	1.84176	0.941643	1.1631	1.72327	0.632	0.00820458	1.22114	0.255361	1.51133	1.70251	0.488393	1.14292	0.282857	-0.347675	1.32881	2.18287	-0.408404	0.687922	1.51672	0.92641	0.881823	1.18218	0.74302	0.651306	1.55958	-0.185673	0.559624	0.036095	-0.545177	0.0858323	0.743869	0.992994	0.305982	0.750163	0.391267	0.858018	0.842693	-0.028527	0.279778	0.560834	0.606279
77	CAASGSGANTGKLTF_CASSPGTGGYEQYF	0.488413	0.888422	-0.155113	0.412868	-0.161665	0.563422	1.55743	1.66633	0.280759	1.60642	1.21642	0.524087	0.474308	0.704655	0.675668	1.52631	0.939172	0.381959	1.04316	0.943808	-0.435072	1.12106	1.12271	-0.0540759	0.83038	1.25656	0.739527	0.135435	1.16488	0.505964	0.519247	1.23146	0.627302	0.699171	0.0147827	-0.308356	0.278716	0.764328	0.181307	0.278765	0.498874	0.454887	0.533632	0.426209	0.684802	0.383513	0.679728	0.000396791
78	CAMNDTNAYKVIF_CALNNQGKLIF_CASSLTKNTEVFF	-0.269796	0.0243995	-0.155113	0.690995	-0.200708	0.383229	0.161812	-0.129456	1.06269	0.249493	0.338939	0.369601	2.11682	0.00977075	-0.231773	1.20283	0.158894	0.837936	1.20346	0.106064	1.04495	0.141303	-0.355837	-0.93835	-0.524658	0.186014	0.726328	0.668978	1.27501	0.813087	-0.317205	0.685977	0.822846	1.69741	0.288795	-0.453452	0.229559	1.25643	-0.0652671	0.277992	0.702135	1.10168	0.246576	-0.0728537	-0.273027	1.79567	0.509681	0.611445
79	CAASPSASSGSWQLIF_CASSVEGSSYEQYF	1.93304	1.41644	1.38655	0.734345	2.81772	0.751071	1.2982	0.661162	0.482535	1.27922	1.10523	0.933524	-0.0474222	1.38477	1.25179	1.43696	1.52636	1.49293	1.67693	1.19114	0.924944	1.47331	1.77217	0.1651	0.996363	1.20443	1.21788	0.87466	1.13119	0.472459	0.971511	1.33286	0.136306	1.6243	-0.0704968	-0.0935425	-0.270256	1.05398	1.41104	0.13299	0.758993	0.779412	0.59133	0.218682	-0.273027	0.319619	1.43157	0.516055
80	CAMREGGSSGSWQLIF_CASGESGGNERLFF	-0.0996406	0.850451	-0.155113	0.695632	-0.200708	0.687886	-0.170599	0.648127	0.423641	1.05742	-0.439707	0.953485	-0.0702408	-0.124759	-0.178408	1.1488	0.129959	-0.141562	1.36324	-0.436239	0.0480354	0.479798	2.00905	-0.437611	-0.649581	-0.00787734	0.842595	0.17372	0.607185	0.879066	-0.317205	0.268635	0.575716	1.00863	-0.14532	0.0422536	0.20872	0.198291	-0.244351	-0.168349	0.610046	0.111966	0.482143	-0.281761	-0.273027	-0.0856264	0.0501462	1.03511
81	CAVSAPNTGKLTF_CASSSNWGGQDTQYF	0.180269	0.930701	0.0342062	0.849898	-0.11115	-1.03719	1.13912	0.264883	-0.236997	0.880635	1.9176	-1.07033	-0.332289	0.388996	0.136268	0.270897	0.760215	0.466875	0.578244	0.237946	-0.885081	1.16979	1.34267	-1.32042	1.25443	0.643515	1.17447	0.543415	1.07549	-0.507514	0.326648	1.12133	0.329085	0.201722	-0.54285	0.0697478	-0.476422	0.613116	0.743658	0.0181983	-0.681052	-0.426959	0.817455	-0.0495524	-0.273027	-0.104918	0.504388	-0.672588
82	CAAIMSNYNVLYF_CASGERQNTLYF	0.190108	0.99391	-0.155113	0.0139992	-0.117094	-0.979406	1.66385	0.37913	-0.302381	1.08971	1.5241	-0.94395	-0.298611	1.09766	0.142746	0.702021	0.641792	0.366781	1.05313	1.10156	-0.530699	1.28887	1.62113	-1.02351	1.18517	1.41982	0.971045	0.00988037	1.08454	-0.510132	1.11978	1.42032	-0.0705935	1.23462	-0.393602	-0.443159	0.0681272	0.775742	0.479889	0.122461	-0.774809	0.0674232	0.718041	0.914241	-0.0550829	-0.0129295	0.760466	-0.604269
83	CAAGAGGNNKLTF_CAITGGYEQYF	0.76244	1.04245	0.681816	0.00502222	0.613392	-1.01341	1.55011	0.364099	-0.220687	0.785112	1.42078	-0.949169	-0.325983	1.05106	0.761199	0.460995	0.763729	0.503549	1.38332	1.4328	-0.492317	1.58749	1.65514	-1.02272	1.11754	1.11211	1.00467	-0.0943961	1.19054	-0.474093	2.04416	1.40519	-0.011476	0.721361	-0.682282	-0.413153	0.121108	0.89957	0.492132	-0.0250613	-0.628644	-0.132148	0.361448	1.47066	-0.0789109	-0.134997	0.700028	-0.605992
84	CALSEGASSGSWQLIF_CALQYAGGLSGKLTF_CASSLEGTGGYEQYF	0.144826	0.8594	0.27788	0.400818	0.783983	0.721357	1.19795	2.51223	2.191	1.88762	0.29356	0.704434	-0.215151	1.39325	1.98942	1.73203	0.509958	0.530692	1.12403	0.826766	-1.05728	1.07367	1.57157	0.0428761	0.312009	0.624881	0.58169	-0.250774	1.37446	0.221391	1.86487	1.3514	-0.185673	1.56861	-0.678082	-0.0975008	-0.101287	1.19412	0.602111	-0.168349	0.757661	0.220938	0.091933	1.02903	-0.273027	0.27742	0.0431719	1.05289
85	CATDDQGGRALIF_CASSLLGQGAEQFF	-0.371526	0.498114	-0.155113	1.46723	-0.200708	0.472254	0.402929	-0.39744	2.1838	0.469095	0.429809	0.417425	1.45361	0.68356	0.85442	1.62184	0.873332	-0.0904379	0.359733	-0.284415	-1.05728	0.466989	1.19904	-1.64355	-0.469854	1.50071	0.549597	0.226166	0.620004	0.0745163	0.230097	0.288704	0.189988	1.53104	-0.326238	-0.132766	0.416478	0.461083	1.32969	-0.168349	0.606375	0.78792	-0.351203	0.636393	-0.273027	1.81975	0.853491	0.138026
86	CAASATNTGKLTF_CASSNDWGGADTLYF	0.290571	0.71387	1.36694	1.01287	0.494499	-1.0686	1.58842	0.291258	-0.302381	0.376484	1.76369	-0.892625	-0.325523	0.850575	0.731056	0.525614	0.789844	0.422437	1.10506	0.898603	-0.430296	1.09606	1.10213	-1.47899	1.23364	0.75909	1.27071	0.461839	1.18315	-0.59552	0.764508	1.46603	0.854439	0.742814	-0.612563	0.107582	-0.485891	1.07093	0.748144	1.1507	-0.806476	-0.360848	0.570875	1.04399	-0.273027	-0.0969256	0.899201	-0.694296
87	CAASESSGSWQLIF_CASSGGLYNSPLYF	0.635594	1.37807	-0.0158713	0.0357848	0.259213	-1.04922	1.62401	0.0688113	-0.277366	0.624215	1.51439	-0.874776	-0.301694	0.568018	1.52231	0.456223	0.71932	1.0012	1.40942	1.14394	-0.0314993	1.58793	1.17183	-1.0739	1.12615	0.74645	1.15451	-0.0816302	0.93567	-0.577781	0.41228	1.45847	-0.185673	1.32592	-0.739924	-0.484562	-0.338636	0.999835	0.8283	-0.0581735	-0.766815	-0.300987	0.475252	1.6301	-0.273027	-0.101499	1.07693	-0.577973
88	CAVRTDYSNNRLTL_CASSQDDTEVFF	0.421279	1.34561	0.13306	0.0831398	0.244558	-1.01637	1.65233	0.249588	-0.255881	0.830535	2.00385	-0.92804	-0.35568	0.906788	1.07743	0.607882	0.582073	1.22742	1.37112	1.02415	-0.370544	1.49113	1.40137	-1.29023	1.1711	1.00013	1.16315	0.00789198	1.00487	-0.495319	1.40538	1.2774	-0.107433	1.23856	-0.598879	-0.553059	-0.0646093	0.967544	1.15003	-0.00407167	-0.726579	-0.40892	0.374464	1.9122	-0.223281	-0.215627	0.676606	-0.622029
89	CAVSGSNYNVLYF_CTCSADRGRGDQDTQYF	0.311513	1.13729	0.661321	0.586205	0.34293	0.778561	2.13692	2.10024	0.0618419	1.25318	1.14521	0.820524	0.0602792	1.1072	0.491261	1.75692	1.03189	-0.296375	0.83058	0.484257	-0.956823	1.3369	1.72755	0.13355	1.08536	1.51374	0.624432	0.759717	1.03218	0.657208	0.572837	0.971235	0.146217	0.494301	0.291528	-0.330875	0.247318	0.595896	0.867787	0.931429	0.874358	1.07655	0.958215	0.500103	0.00871067	0.11453	0.382883	0.449086
90	CAASNMGYKLTF_CTCSADLASNTGQLYF	0.127671	1.40525	0.184271	0.850971	-0.0565344	-1.08604	1.55737	0.25532	-0.261766	0.826382	1.29805	-1.06301	-0.315276	0.99985	0.436707	0.382421	0.259832	0.64029	0.694683	1.08191	-0.549722	0.98622	1.75275	-1.71303	1.32369	1.00058	1.12973	0.648938	1.24006	-0.625268	0.800928	1.36108	0.500616	1.02712	-0.740916	0.0700993	-0.207502	0.758119	0.750238	0.340334	-0.831764	-0.278307	0.794834	0.664809	-0.273027	0.0953426	0.606012	-0.695344
91	CALGDQGNTGKLIF_CASSLELGGLEQYF	1.43609	1.39825	1.09482	0.691313	1.39305	-1.0557	1.12595	0.446047	-0.302381	0.524462	1.42639	-1.00707	-0.338073	1.65897	1.25086	0.283413	0.48393	0.904575	1.47328	1.28764	0.726602	1.19616	1.13227	-1.39153	1.09571	0.973543	1.32615	0.238946	1.35323	-0.364533	2.11189	1.55802	0.277893	1.80189	-0.652418	0.12927	-0.20893	1.11236	0.806452	0.744134	-0.767286	-0.221436	0.501722	1.69888	-0.0752933	0.155122	1.09669	-0.682582
92	CAAGGANTNKVVF_CAAEAREYNQGKLIF_CASSRAGGYEQYF	0.198314	0.407145	-0.0374112	1.02417	-0.0150377	-1.01623	1.20041	0.225609	-0.25815	0.500769	1.11307	-1.04973	-0.35568	0.702675	0.435035	0.132868	0.562167	0.577743	1.19038	0.72828	-0.463857	0.883427	1.19949	-1.64184	0.989523	1.00922	0.875824	-0.00280168	1.15469	-0.504427	0.362422	1.1433	0.0961977	0.952631	-0.681017	-0.236197	-0.0524038	0.89756	0.522882	0.156842	-0.800852	-0.344576	0.641551	0.534012	-0.173167	-0.0832466	0.493802	-0.605718
93	CALGSNMGYKLTF_CASSPQGNYAEQFF	0.42756	0.979995	0.624574	1.06746	0.368016	-1.07756	0.873241	0.0200388	-0.302381	0.281532	1.02803	-1.12329	-0.35568	1.04653	0.818295	-0.10893	0.432989	0.842942	1.27199	1.29389	-0.274721	0.850916	1.09058	-1.35633	1.0243	0.458237	1.03781	0.174644	1.01623	-0.581381	0.752414	1.03102	0.725441	1.28986	-0.704765	0.0412747	-0.273913	0.674245	0.470085	0.933033	-0.866662	-0.482669	0.320338	1.30021	-0.116877	-0.138766	0.791848	-0.702202
94	CAMERANTNKVVF_CALWELMATGGNNKLTF_CASSGTGGQDTQYF	0.282141	1.23793	0.306973	0.361941	0.132603	0.824066	1.4525	1.52756	2.38744	1.12322	1.02894	0.913186	0.52231	1.10719	0.873481	1.61126	0.685429	1.09378	1.14876	0.0217111	-0.999873	1.10266	0.899523	0.350912	0.714748	0.836	0.637269	0.493006	1.14868	0.464766	1.37408	1.71324	-0.185673	0.767728	-0.475407	-0.382675	-0.159757	0.841917	0.831884	-0.168349	0.906117	0.888832	0.396713	0.41427	-0.273027	1.3285	0.71516	0.360206
95	CALTLDYSNNRLTL_CASSLSQNTLYF	0.956151	1.20199	-0.0362053	0.670778	-0.119437	0.729802	-0.000727868	0.788564	0.421441	0.641489	-0.439707	0.932242	-0.113922	0.298649	0.755794	1.37325	0.0426237	0.424586	0.704217	0.858727	0.939901	0.289319	0.996952	-0.16268	0.126785	0.157752	0.746756	0.745142	0.793433	0.838837	-0.317205	0.226826	0.598324	1.26275	0.270619	-0.197112	0.569207	0.818996	0.287457	0.331972	0.753236	0.35646	-0.0237782	0.0379839	-0.0843704	0.0466952	1.35639	0.538651
96	CAAEAREYNQGKLIF_CAAGGANTNKVVF_CASSRAGGYEQYF	0.398765	0.442175	-0.0593023	0.955111	-0.159961	-1.01614	1.39891	0.329179	-0.302381	0.635973	1.47612	-1.04697	-0.235539	0.591421	0.318868	0.237496	0.453209	0.480185	1.04732	0.724696	-0.412791	0.933918	1.71147	-1.40736	1.01668	0.79298	1.09967	0.59153	1.07719	-0.565476	0.515078	1.11169	0.167257	0.570181	-0.573021	-0.00857845	-0.245218	0.562634	0.386713	0.171444	-0.881541	-0.122866	0.961245	0.400581	-0.229525	0.230828	0.556922	-0.713849
97	CALQYAGGLSGKLTF_CALSEGASSGSWQLIF_CASSLEGTGGYEQYF	0.298623	0.983617	0.362446	0.493008	0.676041	0.666535	1.28669	1.21901	2.45306	1.41274	0.967344	0.792707	0.266755	1.32171	2.25639	1.42724	0.57457	0.607414	1.27641	0.247483	-0.848604	1.20735	1.2484	0.0682295	0.629454	1.19025	0.573373	0.841885	1.20305	0.264486	1.24268	1.43763	-0.185673	1.49814	-0.309517	-0.105194	0.751216	0.899475	0.543414	0.0773173	0.752645	0.74965	0.0279809	1.26866	-0.273027	0.296653	1.45037	0.463005
98	CAASGTNTGKLTF_CASSINWGGNTGQLYF	0.156946	1.03257	-0.0311815	-0.00962233	-0.0234748	-1.00276	1.46048	0.496655	-0.254982	0.941965	1.70609	-0.995696	-0.319348	0.85402	0.446293	0.566069	0.807391	0.12501	0.697196	0.705921	-0.600741	1.27946	1.86091	-0.953528	0.891002	1.14966	0.838902	-0.021175	1.11145	-0.486609	1.21025	1.33116	0.00932988	0.652579	-0.55293	-0.489836	0.234097	0.553819	0.454155	0.10809	-0.600708	-0.223605	0.610322	1.20424	0.115941	-0.0917691	0.430732	-0.629168
99	CATGGSNNRLTL_CTCSAGRENYAEQFF	-0.202458	1.2106	-0.155113	0.603285	-0.200708	0.612445	0.170221	-0.0413221	0.340585	0.184012	0.183662	0.689283	0.648802	-0.363978	0.179416	1.10399	1.80348	0.436939	0.653204	-0.304231	-0.465867	0.602654	1.17216	-0.31386	-0.736673	0.520905	0.592476	0.552355	0.935947	0.951724	-0.317205	0.468986	0.637378	0.953259	0.586491	-0.507028	-0.233651	0.391373	-0.0174018	0.602749	0.845364	0.739326	0.867289	-0.281761	-0.273027	0.781054	0.498434	0.857728
100	CATSNMGYKLTF_CTCSADLAANTGQLYF	-0.304438	0.733069	0.0899736	0.170419	-0.0833372	0.692599	1.57444	1.51529	1.99253	1.01252	0.906229	0.692134	1.30826	1.21854	1.19158	1.59868	0.962028	0.468458	0.807981	0.26197	-0.805912	0.944353	1.32187	0.103514	0.605247	1.48247	0.758517	0.576133	1.11199	0.923158	0.2579	1.55261	-0.0793074	0.277575	-0.340221	-0.534912	-0.434146	1.07297	0.703846	-0.168349	0.51902	1.34689	0.508421	0.571699	-0.273027	1.99012	0.695245	0.391513
101	CAVGGANYNVLYF_CASSPGQLSGNTLYF	0.469661	0.974947	1.93796	0.62673	0.987714	0.719435	1.93812	1.86358	0.719471	1.15518	1.61972	0.808646	0.344297	0.735131	0.626399	1.86256	1.24384	0.325235	1.03269	0.674756	-0.879575	1.85664	1.58508	0.192107	0.909192	1.06192	1.02548	0.417857	1.12012	0.731409	0.961113	1.55398	0.312122	0.804452	0.291435	-0.370025	-0.0861114	0.512003	1.25281	0.127246	1.04013	0.947555	0.792678	0.170345	-0.168068	0.423287	0.557015	0.576525
102	CAMDLNTEGADRLTF_CASSDNRVYEQYF	0.663331	1.27186	1.15817	-0.0705882	0.595916	-1.01052	1.81451	0.540056	-0.207785	1.09193	1.57821	-0.960175	-0.306441	1.55054	0.822638	0.587954	0.983565	0.360304	1.45857	1.3108	-0.684844	1.46276	1.77447	-1.07026	1.21256	1.61135	1.29728	-0.162764	1.2985	-0.532937	2.82845	1.3776	-0.0413752	1.24332	-0.528135	-0.467946	0.151461	0.83646	0.926971	0.0179391	-0.6308	-0.165419	0.614335	1.74805	-0.151017	-0.166882	0.664745	-0.657804
103	CALSGMSNYNVLYF_CASSDRGASAETLYF	0.069529	0.822588	0.0164464	-0.014156	-0.0875814	-0.972969	1.68133	0.51476	-0.282007	0.851492	1.5483	-0.913927	-0.291215	0.676857	0.292172	0.652145	0.752597	0.0840313	0.696055	0.445941	-0.701255	1.10774	1.74054	-0.965861	1.14411	1.23621	0.934986	-0.0495682	1.08205	-0.55005	1.35075	1.34645	-0.0237889	0.594604	-0.494167	-0.487053	-0.0824341	0.439208	0.640197	0.0239177	-0.587084	-0.225265	0.545893	0.176004	-0.219442	-0.0468057	0.249619	-0.604094
104	CALTRNNYAQGLTF_CTCSADQQQAPLF	0.434248	1.05901	-0.155113	0.611581	0.0214024	0.762874	1.44414	1.2113	3.0459	1.05441	0.696807	0.82256	0.418561	1.78447	1.84212	1.67503	0.47536	0.63818	0.898976	0.408743	-0.87135	1.47801	1.39744	0.156594	0.630434	1.04717	0.424268	0.0904326	1.06951	0.891873	1.18544	1.13948	0.127903	1.71491	-0.285743	-0.39769	0.033072	1.10164	0.984097	-0.168349	1.10101	0.954669	0.286754	0.289232	0.213513	0.177311	1.52843	0.708366
105	CAVSPPANYAQGLTF_CTCSADQGNQDTQYF	0.510839	1.07203	0.194109	0.998346	0.60988	-1.0693	0.933523	0.0377948	-0.226068	0.545376	0.938079	-1.05551	-0.35568	1.07151	0.895705	0.103135	0.548882	0.553752	1.38394	0.63061	-0.224174	0.894065	1.59894	-1.41573	1.24985	0.478575	1.22313	0.855115	1.15637	-0.625948	0.506988	1.00378	0.535388	1.15286	-0.628644	0.110445	-0.535581	0.776965	1.04924	0.795081	-0.848498	-0.403311	0.368201	1.69143	-0.273027	-0.245608	0.9011	-0.620824
106	CAASGANYNVLYF_CASSVTGGSYEQYF	0.207257	1.09756	0.0408103	0.597498	-0.170067	0.805105	1.1763	1.51889	2.10887	1.21956	0.624184	0.698685	0.279553	1.15719	1.45866	1.72928	0.529499	0.789704	0.95797	0.280307	-1.01412	1.10928	1.06168	0.0568192	0.721281	0.895576	0.631234	0.0670233	1.15818	0.574359	0.863254	1.38514	-0.185673	1.14358	-0.410467	-0.350402	0.409873	1.21936	0.517763	0.314164	0.875835	0.771845	0.31009	0.144127	-0.273027	1.14999	1.10606	0.391267
107	CAVSMNNYAQGLTF_CASSDGGATGQLYF	1.30019	1.44665	1.1311	0.901661	0.711534	-1.03111	1.17679	0.203834	-0.188921	0.591646	1.17155	-1.02061	-0.3349	1.58132	0.9337	0.23722	0.407438	0.933364	1.37466	1.35026	0.832929	1.15474	1.40996	-1.4613	1.16302	0.721847	1.08678	0.28957	1.25782	-0.464247	1.23966	1.35359	0.628273	1.42743	-0.618455	-0.0195124	-0.279263	0.966597	0.849809	0.694735	-0.675312	-0.25652	0.46776	1.07571	-0.123372	-0.202073	0.916797	-0.682494
108	CALSRNNYAQGLTF_CASSDAGGAAEQFF	0.622645	0.850246	0.0566422	-0.0614284	0.061039	-0.988094	1.54714	0.392928	-0.267653	1.04204	1.92712	-0.92909	-0.245677	1.1541	0.413404	0.589071	0.733461	0.383162	1.06558	0.949038	-0.694866	1.25917	1.71027	-1.02767	1.00485	1.27547	0.949979	0.00230801	1.15735	-0.530237	1.10814	1.42857	0.00992477	1.1094	-0.566147	-0.439115	0.28868	0.626306	0.617637	0.0434909	-0.459546	-0.189714	0.655883	0.696863	-0.063054	0.0549601	0.369281	-0.631785
109	CAVVSGGSNYKLTF_CASSLEAGGGTEVFF	0.396721	1.30607	0.241466	0.420977	0.348834	0.731336	2.20692	1.74951	0.1633	1.47808	1.57272	0.782831	0.618491	0.930461	0.381028	1.78292	1.43518	0.67858	0.885543	0.618169	-0.432333	1.56238	1.56931	0.0143352	1.19275	1.52891	1.11772	0.443366	1.25037	0.722389	0.998421	1.45491	0.319231	0.954891	0.442916	-0.47599	0.329119	0.599613	0.849929	0.175614	0.779622	0.746287	0.526921	0.491484	-0.140117	0.509223	0.311299	0.830387
110	CAVSSSGSWQLIF_CASNKNSQNTLYF	0.540557	1.23072	0.0251694	-0.0816277	0.217116	-0.982635	1.48342	0.404215	-0.249145	0.910575	1.7581	-0.925588	-0.297228	1.079	0.75691	0.616943	0.595977	0.506673	1.06538	1.00163	-0.756412	1.10928	1.63757	-0.738593	0.934783	1.16693	0.918935	-0.135366	1.24862	-0.519997	1.1838	1.45318	-0.0695162	1.13095	-0.495841	-0.534107	0.112019	0.783043	0.513451	-0.0441358	-0.62302	-0.143084	0.632917	0.757418	-0.0549167	-0.00696815	0.428018	-0.635481
111	CAVEAPNYNVLYF_CTCSADQQSEVFF	0.558925	1.10307	0.705816	0.554928	0.411107	0.722727	1.82791	1.50779	0.514738	1.1496	1.35514	0.803846	0.69189	0.659305	0.604117	1.72862	1.48819	0.45166	0.978103	0.780193	-0.575029	1.42502	1.38862	0.0868642	0.848398	1.2605	0.969112	0.24526	1.0567	0.884141	0.712555	1.56876	0.254802	0.860353	0.174814	-0.363869	0.18254	0.613468	0.965249	-0.0428349	0.787031	0.626021	0.730687	0.0770407	-0.165667	0.593354	0.849424	0.725302
112	CAMERANTNKVVF_CASSGTGGQDTQYF	0.524577	1.26859	0.237267	0.0378977	0.0248314	-0.709416	1.64631	0.35667	-0.0317596	0.888127	1.67406	-0.567729	0.0533151	1.39564	0.772662	0.778548	0.862665	0.754235	1.14056	1.42055	-0.632015	1.30136	1.80135	-0.901539	1.15674	1.30056	0.978927	0.162311	1.19289	-0.230279	1.85328	1.57849	0.0124414	1.27233	-0.589477	-0.525871	-0.252581	0.929203	0.851823	-0.021187	-0.373143	0.00910121	0.44156	0.599559	-0.253432	0.282584	0.57013	-0.406656
113	CAMERANTNKVVF_CASSDTGGQDTQYF	0.836063	1.27593	1.1567	0.913731	2.02809	0.640229	1.38347	1.57375	2.11414	1.14805	0.945071	0.666769	0.151054	1.42425	1.98068	1.51572	0.662105	0.227977	1.27974	0.920086	-0.808593	1.23974	1.22078	-0.0898362	0.779851	1.19359	0.835363	0.165127	1.18348	0.571983	0.993571	1.44318	0.33315	1.41425	-0.540802	-0.213668	-0.119589	1.08836	0.863142	0.488519	0.81454	0.726571	0.392713	0.265927	-0.083688	0.344783	1.16176	0.599799
114	CAASSRSNNRIFF_CATGTGGSDYTF	0.197195	1.28121	-0.155113	0.800234	-0.0470761	0.723821	1.1983	1.28099	2.51975	1.25267	0.697376	0.756573	1.06929	1.21903	1.54577	1.52051	0.490928	0.12423	1.43021	0.259691	-1.02422	1.18732	1.16161	0.190317	0.886242	0.952119	0.814274	-0.198876	1.17258	0.699532	0.618841	1.41916	0.22055	1.30738	-0.392362	-0.347685	-0.309854	0.934303	0.484444	0.216973	0.693904	0.724267	0.616387	0.368153	-0.273027	2.17594	0.9612	0.552791
115	CAASMANYNVLYF_CASSDAQQAPLF	0.629975	1.37955	2.22302	0.796478	1.81201	0.76166	1.9528	1.73966	0.483771	1.34263	1.63221	0.829756	0.389286	1.14596	1.05298	1.79784	1.15635	0.63096	1.16902	0.837965	-0.490822	1.63969	1.677	0.0316089	1.24343	1.23891	1.15556	0.363433	1.18473	0.7576	1.22596	1.58139	0.29664	0.989909	0.16518	-0.336488	0.0171567	0.761973	1.28337	0.226299	0.821069	0.840695	0.749115	0.240084	-0.119652	0.414065	0.668985	0.813703
116	CAASGANTNKVVF_CASSPDGSNSYNSPLYF	0.443251	1.0892	0.455939	0.946537	0.17597	-1.04967	1.38841	0.184615	-0.276345	0.541786	1.26559	-1.14189	-0.327722	0.840214	0.681102	0.232017	0.692745	0.152112	1.02204	0.552562	-0.783433	0.734226	1.38265	-1.45232	1.0545	0.893185	1.10528	0.482603	1.09855	-0.523584	0.726121	1.09668	0.451599	0.91824	-0.644891	0.0558383	-0.280282	0.580122	0.611474	0.486701	-0.834237	-0.367403	0.608594	0.656969	-0.135476	-0.129156	0.802079	-0.684152
117	Other	-0.334084	-0.546241	-0.155113	-0.381357	-0.20059	0.0393109	-0.456226	-0.325888	-0.112722	-0.362345	-0.419265	0.0419808	-0.098445	-0.371666	-0.35382	-0.268501	-0.323302	-0.289777	-0.477949	-0.392213	-0.0572073	-0.413276	-0.462528	0.302723	-0.331176	-0.378263	-0.389157	-0.250018	-0.470052	-0.0726217	-0.296008	-0.435314	-0.185673	-0.452536	0.0659748	0.0393653	-0.0577096	-0.345729	-0.20695	-0.168349	-0.00721315	-0.0850384	-0.191889	-0.262459	-0.00311943	-0.132989	-0.328685	0.00991243
[truncated: 47 more columns]
