# Supplementary material for: Divergent outcomes of anti-PD-L1 treatment coupled with host-intrinsic differences in TCR repertoire and distinct T cell activation states in responding versus non-responding tumors
Source: Front Immunol. 2022 Oct 18;13:992630. doi: 10.3389/fimmu.2022.992630 (PMC9624473; doi:10.3389/fimmu.2022.992630)
Supplement: Supplemental File 2 — A5 and A6 cluster comparison. [file DataSheet_2.csv]

Gene	p_val	avg_log2FC	pct.1	pct.2	p_val_adj
Gzma	2.57E-34	0.947419579	0.202	0.135	5.26E-30
Klf2	9.75E-117	0.883855371	0.459	0.316	1.99E-112
Cd7	1.66E-154	0.786493893	0.325	0.151	3.40E-150
Ly6c2	3.82E-114	0.724031303	0.667	0.55	7.81E-110
Cxcr3	3.95E-140	0.625080614	0.359	0.191	8.07E-136
Hspa1a	5.98E-11	0.565858983	0.157	0.124	1.22E-06
Itgb7	1.52E-63	0.53028794	0.384	0.281	3.10E-59
Itgb1	3.05E-47	0.503072137	0.519	0.448	6.23E-43
Txnip	3.82E-67	0.479101774	0.536	0.444	7.80E-63
Gm2682	1.91E-70	0.469449143	0.273	0.166	3.90E-66
Rasgrp2	1.95E-64	0.460487097	0.29	0.185	3.98E-60
Ctsw	1.90E-124	0.460027439	0.807	0.726	3.87E-120
Arl4c	8.17E-58	0.454227598	0.4	0.306	1.67E-53
Ccr2	6.36E-56	0.445459914	0.254	0.159	1.30E-51
Klf3	4.08E-55	0.421927408	0.225	0.135	8.35E-51
Apbb1ip	4.28E-57	0.395422567	0.546	0.468	8.74E-53
Gramd3	2.50E-48	0.384285249	0.451	0.367	5.10E-44
Hspa1b	9.61E-21	0.382607333	0.139	0.093	1.96E-16
Epsti1	4.82E-70	0.380241946	0.7	0.649	9.85E-66
Acp5	4.58E-34	0.375329656	0.334	0.266	9.37E-30
Ripor2	1.23E-36	0.371978989	0.323	0.246	2.52E-32
Crip1	6.31E-73	0.369485377	0.922	0.917	1.29E-68
Tcf7	2.43E-61	0.368706862	0.223	0.124	4.96E-57
Ifitm10	9.75E-46	0.362604546	0.261	0.177	1.99E-41
Dtx1	7.25E-55	0.3596322	0.164	0.084	1.48E-50
S1pr1	1.35E-62	0.359573907	0.211	0.116	2.76E-58
Ccl5	2.47E-41	0.347426322	0.912	0.898	5.06E-37
Il7r	1.68E-10	0.343676985	0.488	0.487	3.44E-06
Ifi203	5.44E-40	0.340974609	0.432	0.357	1.11E-35
Chd3	2.69E-32	0.332306983	0.342	0.272	5.51E-28
Bcl2	4.69E-25	0.329575054	0.348	0.29	9.59E-21
Pycard	1.97E-23	0.326714336	0.507	0.474	4.03E-19
Atp1b3	3.54E-25	0.326321152	0.558	0.54	7.23E-21
Sp100	7.51E-41	0.3252012	0.633	0.603	1.53E-36
Bin2	2.12E-34	0.324939425	0.567	0.533	4.32E-30
Sidt1	3.34E-43	0.316614445	0.184	0.111	6.84E-39
Arhgap45	1.55E-44	0.309250003	0.676	0.639	3.17E-40
Fam189b	1.07E-31	0.30922758	0.322	0.254	2.18E-27
Zfp36l2	6.35E-39	0.306844423	0.647	0.611	1.30E-34
Ahnak	8.62E-21	0.301511214	0.722	0.716	1.76E-16
Hcst	4.53E-75	0.300518344	0.884	0.881	9.26E-71
Cd48	2.82E-22	0.298059318	0.636	0.634	5.77E-18
Arhgef18	1.65E-40	0.296947185	0.191	0.118	3.38E-36
Evl	2.84E-28	0.295275271	0.374	0.312	5.80E-24
Trbv31	3.47E-14	0.294820536	0.137	0.099	7.08E-10
Rasa3	1.91E-22	0.293597785	0.263	0.207	3.90E-18
Lars2	3.78E-18	0.293294567	0.877	0.883	7.72E-14
Gzmk	4.83E-18	0.28900219	0.278	0.228	9.86E-14
Ccnd3	1.19E-35	0.288985936	0.648	0.614	2.44E-31
Klhl6	1.29E-27	0.287926382	0.236	0.174	2.64E-23
Dnajb1	4.02E-09	0.286851619	0.453	0.449	8.22E-05
Pdcd4	6.23E-24	0.277755738	0.355	0.299	1.27E-19
Ighm	6.51E-36	0.275865414	0.181	0.113	1.33E-31
Trbv16	2.21E-06	0.275699567	0.212	0.187	0.04525982
Emp3	1.41E-28	0.275293939	0.725	0.724	2.88E-24
Emb	4.83E-23	0.273472217	0.37	0.311	9.87E-19
Ly6e	1.00E-47	0.272362647	0.891	0.891	2.05E-43
Ifi208	1.24E-34	0.272360136	0.188	0.121	2.54E-30
S100a10	9.32E-70	0.269693986	0.944	0.942	1.91E-65
Sell	1.65E-31	0.269424963	0.13	0.074	3.36E-27
Gm26740	3.73E-32	0.268159521	0.181	0.117	7.63E-28
Prex1	5.58E-19	0.263638449	0.382	0.338	1.14E-14
Gpr183	4.33E-24	0.262671081	0.216	0.159	8.84E-20
Flna	3.44E-12	0.26159321	0.379	0.349	7.02E-08
Rps27	1.11E-87	0.261396277	0.987	0.987	2.26E-83
Tbc1d10c	7.44E-28	0.26052473	0.614	0.586	1.52E-23
Ccdc85b	3.10E-25	0.259376899	0.238	0.18	6.33E-21
Stk38	2.07E-15	0.258979548	0.302	0.262	4.22E-11
Gm45552	8.05E-43	0.257816789	0.123	0.061	1.64E-38
Klk8	7.81E-17	0.254473185	0.391	0.356	1.60E-12
Tagln2	9.45E-25	0.254039705	0.741	0.735	1.93E-20
Hopx	2.18E-17	0.252305548	0.515	0.49	4.45E-13
St3gal6	5.67E-30	0.252177284	0.181	0.12	1.16E-25
Spag9	2.52E-58	-0.250361973	0.188	0.309	5.14E-54
Ier3	1.37E-37	-0.252698021	0.157	0.244	2.79E-33
Pdcd1lg2	1.39E-59	-0.252866037	0.124	0.228	2.83E-55
Ccdc50	4.02E-60	-0.252980543	0.227	0.358	8.21E-56
Dut	3.73E-45	-0.255313019	0.311	0.429	7.61E-41
Plek	1.17E-57	-0.255336569	0.332	0.473	2.39E-53
Glud1	3.13E-55	-0.255383423	0.515	0.653	6.40E-51
Tg	1.63E-76	-0.255785111	0.029	0.107	3.34E-72
Prdm1	2.34E-62	-0.259026923	0.077	0.167	4.78E-58
Prelid2	3.94E-75	-0.259166223	0.05	0.139	8.06E-71
Tgif1	8.18E-53	-0.259714743	0.154	0.259	1.67E-48
Pf4	5.35E-35	-0.260702236	0.162	0.249	1.09E-30
H2-T23	1.28E-33	-0.264099623	0.631	0.729	2.61E-29
Serpina3f	5.57E-60	-0.265181684	0.048	0.125	1.14E-55
Kdm2b	4.73E-68	-0.267928995	0.139	0.256	9.66E-64
Snx9	1.52E-68	-0.268968789	0.154	0.277	3.10E-64
Phactr2	1.23E-73	-0.271041896	0.092	0.2	2.52E-69
Cox17	2.84E-54	-0.271806509	0.677	0.778	5.81E-50
Nkg7	1.04E-98	-0.272469151	0.971	0.967	2.13E-94
Ubl5	9.37E-77	-0.274541424	0.773	0.864	1.92E-72
Pim1	1.85E-40	-0.27522762	0.415	0.529	3.79E-36
Slc37a2	3.73E-75	-0.275535434	0.082	0.187	7.63E-71
Arid5b	3.36E-57	-0.277283326	0.207	0.327	6.86E-53
Cd28	4.19E-63	-0.27829815	0.539	0.685	8.57E-59
Bsg	3.11E-65	-0.281900492	0.581	0.717	6.35E-61
Sema7a	5.56E-82	-0.285012203	0.044	0.136	1.14E-77
Btg3	1.08E-66	-0.289117189	0.245	0.382	2.20E-62
Ciapin1	1.27E-76	-0.289592571	0.253	0.407	2.59E-72
Gpr65	3.08E-79	-0.289910777	0.187	0.329	6.29E-75
Cd200	9.61E-83	-0.290619119	0.047	0.141	1.96E-78
Atf3	1.01E-43	-0.292579668	0.135	0.224	2.07E-39
Csf1	4.80E-55	-0.2959383	0.227	0.351	9.81E-51
Fosl2	1.39E-64	-0.29601806	0.174	0.297	2.84E-60
Mdfic	3.73E-80	-0.296225265	0.193	0.338	7.63E-76
Map2k3	9.42E-73	-0.296470442	0.235	0.378	1.93E-68
Il2ra	2.90E-73	-0.296894769	0.09	0.196	5.92E-69
Casp3	7.16E-77	-0.29752792	0.33	0.495	1.46E-72
Izumo1r	1.79E-21	-0.299288833	0.059	0.101	3.67E-17
Nfatc1	1.68E-55	-0.301883635	0.366	0.499	3.43E-51
D16Ertd472e	1.71E-70	-0.30790992	0.403	0.556	3.49E-66
Vgll4	8.09E-56	-0.307923242	0.358	0.492	1.65E-51
C1qc	6.13E-28	-0.307988265	0.154	0.229	1.25E-23
Tnfrsf1b	5.07E-69	-0.310441817	0.23	0.369	1.04E-64
Mt1	1.53E-38	-0.310700824	0.25	0.354	3.13E-34
Dgat1	3.46E-69	-0.310925027	0.156	0.279	7.07E-65
Tnfaip3	1.04E-58	-0.312522073	0.517	0.656	2.13E-54
Acot9	5.81E-83	-0.314019667	0.202	0.349	1.19E-78
Sla	2.12E-61	-0.314956471	0.399	0.54	4.34E-57
Fam20a	2.20E-84	-0.318557579	0.073	0.181	4.49E-80
Sub1	2.98E-66	-0.319521029	0.832	0.888	6.09E-62
Fam162a	1.65E-72	-0.32023375	0.275	0.421	3.38E-68
Zfp36	9.62E-47	-0.320351738	0.503	0.62	1.97E-42
Nrp1	1.16E-78	-0.320876778	0.188	0.33	2.36E-74
Vamp8	5.90E-78	-0.321217617	0.602	0.741	1.21E-73
Jund	9.21E-64	-0.321944954	0.828	0.904	1.88E-59
Creb3l2	2.53E-107	-0.323653965	0.05	0.163	5.16E-103
Gch1	6.07E-72	-0.325789437	0.196	0.329	1.24E-67
Isy1	2.01E-81	-0.327156753	0.341	0.503	4.11E-77
Uhrf2	2.73E-69	-0.329463886	0.24	0.377	5.57E-65
Ap3b1	6.40E-65	-0.332365591	0.274	0.408	1.31E-60
Klrd1	5.43E-76	-0.332819048	0.806	0.867	1.11E-71
Dusp5	2.77E-62	-0.33289698	0.481	0.617	5.65E-58
Rpa2	3.65E-71	-0.334911884	0.329	0.48	7.45E-67
Agfg1	7.13E-72	-0.344907417	0.277	0.42	1.46E-67
Oxsr1	4.11E-71	-0.345141205	0.172	0.298	8.40E-67
Trbv4	1.93E-24	-0.346143477	0.132	0.194	3.94E-20
Rel	8.78E-58	-0.34760284	0.17	0.281	1.79E-53
Slc16a3	2.36E-107	-0.349471187	0.071	0.197	4.83E-103
Cst7	2.02E-85	-0.350888702	0.684	0.811	4.14E-81
Trbv13-3	3.84E-25	-0.350960764	0.175	0.242	7.84E-21
Tgfb1	8.22E-73	-0.355469304	0.423	0.567	1.68E-68
Crlf2	4.27E-90	-0.357408928	0.439	0.611	8.73E-86
C1qa	2.24E-28	-0.357672783	0.176	0.256	4.58E-24
Ptprs	3.31E-128	-0.359285455	0.041	0.163	6.77E-124
Dap	8.83E-87	-0.359857224	0.389	0.556	1.80E-82
Hspa5	1.16E-94	-0.360144232	0.692	0.825	2.36E-90
Slc17a6	2.03E-65	-0.360385827	0.055	0.139	4.15E-61
Hilpda	4.51E-85	-0.36055938	0.156	0.292	9.21E-81
Litaf	1.87E-108	-0.363298039	0.44	0.645	3.83E-104
Fkbp1a	9.70E-122	-0.36493851	0.748	0.867	1.98E-117
Mlec	2.67E-99	-0.365125687	0.22	0.386	5.46E-95
Rbpj	4.42E-91	-0.36577071	0.297	0.469	9.04E-87
Cd53	7.85E-100	-0.368948263	0.658	0.786	1.60E-95
Nrn1	1.62E-57	-0.370286983	0.047	0.12	3.32E-53
C1qb	1.05E-29	-0.371728356	0.207	0.295	2.15E-25
Odc1	3.70E-77	-0.37209958	0.258	0.406	7.56E-73
Irf4	2.29E-87	-0.373370259	0.089	0.206	4.68E-83
Plac8	2.04E-61	-0.37960952	0.422	0.548	4.18E-57
Il1r2	4.69E-80	-0.382216802	0.06	0.157	9.58E-76
Myo10	2.30E-102	-0.383470682	0.069	0.189	4.70E-98
Twsg1	1.21E-121	-0.384138601	0.072	0.208	2.48E-117
Cblb	4.59E-90	-0.385738255	0.388	0.554	9.39E-86
Eno1	5.06E-59	-0.386766618	0.756	0.83	1.03E-54
Mif	5.61E-95	-0.392006672	0.754	0.854	1.15E-90
Zap70	1.54E-111	-0.392028214	0.576	0.738	3.14E-107
Crem	1.03E-109	-0.393306674	0.228	0.408	2.11E-105
Baz1a	4.04E-93	-0.397191629	0.377	0.549	8.26E-89
Alcam	1.14E-119	-0.404434947	0.116	0.27	2.33E-115
Rilpl2	8.75E-86	-0.408086776	0.348	0.506	1.79E-81
Pgam1	7.97E-108	-0.408101831	0.489	0.662	1.63E-103
Mrps6	1.01E-109	-0.408285857	0.313	0.501	2.06E-105
Sdcbp2	9.86E-119	-0.418005439	0.242	0.428	2.01E-114
Ehd1	8.96E-117	-0.418486466	0.294	0.481	1.83E-112
Serpina3g	1.52E-65	-0.425249027	0.302	0.44	3.10E-61
Itgav	3.27E-121	-0.426796279	0.27	0.461	6.67E-117
Tmem163	4.19E-117	-0.427789278	0.259	0.444	8.57E-113
Ctsb	1.48E-118	-0.429136249	0.617	0.782	3.02E-114
Spry1	4.76E-121	-0.431853514	0.043	0.161	9.72E-117
Plscr1	7.23E-111	-0.43437384	0.202	0.372	1.48E-106
Cd8a	8.14E-165	-0.446457802	0.822	0.905	1.66E-160
Gem	1.24E-87	-0.447841018	0.285	0.446	2.54E-83
Bhlhe40	2.36E-119	-0.459829964	0.515	0.696	4.83E-115
Tnip3	6.41E-146	-0.462727918	0.054	0.196	1.31E-141
Lyz2	2.32E-54	-0.463211465	0.332	0.475	4.75E-50
Ly6a	1.57E-116	-0.475770513	0.767	0.867	3.22E-112
Pgk1	1.93E-141	-0.483562152	0.572	0.741	3.94E-137
Trav6-3	5.21E-36	-0.484395205	0.103	0.171	1.06E-31
Pdcd1	3.16E-166	-0.489571129	0.56	0.785	6.45E-162
Il12rb2	1.36E-134	-0.494103881	0.22	0.41	2.77E-130
Tigit	6.00E-163	-0.494183264	0.563	0.777	1.23E-158
Ubash3b	1.13E-149	-0.496503483	0.322	0.537	2.31E-145
Sh2d2a	2.36E-185	-0.49719945	0.719	0.867	4.83E-181
Ndfip1	1.24E-248	-0.50065024	0.869	0.953	2.54E-244
Nfkbia	3.34E-80	-0.504397773	0.616	0.746	6.82E-76
Pkm	2.09E-206	-0.50754181	0.797	0.907	4.27E-202
Ldha	1.15E-211	-0.507932965	0.852	0.932	2.34E-207
Aldoa	6.77E-201	-0.514879828	0.864	0.937	1.38E-196
Orai1	3.64E-134	-0.520761403	0.274	0.466	7.44E-130
Nr4a3	2.91E-134	-0.525370558	0.08	0.228	5.95E-130
Ptms	2.32E-184	-0.526404093	0.524	0.749	4.74E-180
Anxa2	5.37E-192	-0.526752071	0.696	0.852	1.10E-187
Serpinb6b	9.53E-99	-0.528366374	0.35	0.509	1.95E-94
Gapdh	4.30E-143	-0.531516163	0.926	0.973	8.78E-139
Gzmb	1.10E-62	-0.532602021	0.612	0.729	2.25E-58
Igfbp7	2.67E-135	-0.546884087	0.052	0.185	5.45E-131
Tnfrsf18	9.15E-175	-0.551376906	0.534	0.735	1.87E-170
Nr4a1	2.33E-98	-0.560544474	0.157	0.301	4.75E-94
Gpm6b	5.81E-169	-0.561475142	0.066	0.229	1.19E-164
Samsn1	3.34E-189	-0.564227759	0.329	0.571	6.83E-185
Serpinb9	4.64E-133	-0.565082094	0.294	0.487	9.48E-129
Srgn	9.80E-272	-0.56644029	0.946	0.98	2.00E-267
Sv2c	1.04E-157	-0.568329668	0.077	0.238	2.13E-153
Ctla4	4.91E-180	-0.589411122	0.403	0.644	1.00E-175
Apoe	5.07E-42	-0.595921796	0.289	0.411	1.04E-37
Eea1	3.46E-162	-0.610669591	0.148	0.339	7.08E-158
Sat1	1.06E-161	-0.612407676	0.462	0.659	2.17E-157
Ybx3	1.13E-104	-0.612959037	0.396	0.555	2.30E-100
Icos	1.45E-174	-0.61650746	0.475	0.692	2.96E-170
Bcl2a1b	1.52E-182	-0.626837846	0.496	0.707	3.10E-178
Dusp4	3.46E-227	-0.629105358	0.077	0.283	7.07E-223
Spp1	1.14E-61	-0.633042369	0.335	0.476	2.33E-57
Stat3	3.51E-191	-0.634768804	0.486	0.701	7.18E-187
Cnih2	4.56E-198	-0.643098874	0.055	0.23	9.32E-194
Gadd45b	3.61E-112	-0.646918462	0.17	0.326	7.37E-108
Nr4a2	5.36E-170	-0.66612002	0.31	0.537	1.09E-165
Havcr2	2.01E-209	-0.66953784	0.327	0.575	4.10E-205
Cenpa	2.11E-213	-0.671036567	0.25	0.495	4.32E-209
Tpi1	2.98E-205	-0.677116185	0.396	0.638	6.10E-201
Bcl2a1d	2.76E-154	-0.682540179	0.308	0.515	5.64E-150
Zbtb32	1.46E-222	-0.683709716	0.149	0.38	2.98E-218
Ccr8	2.24E-224	-0.730221939	0.067	0.265	4.58E-220
Hif1a	3.65E-272	-0.760366168	0.526	0.756	7.45E-268
Ifng	4.34E-117	-0.781461556	0.475	0.639	8.88E-113
Gzmf	3.40E-18	-0.798396865	0.13	0.181	6.94E-14
Lag3	0	-0.811640171	0.551	0.818	0
Rgs16	6.11E-272	-0.839133817	0.411	0.692	1.25E-267
Nrgn	8.07E-224	-0.863829158	0.205	0.446	1.65E-219
Sdf4	0	-0.929466397	0.693	0.874	0
Irf8	0	-0.987210734	0.286	0.579	0
Serpine2	1.39E-240	-1.089919533	0.102	0.324	2.83E-236
Tnfrsf4	0	-1.091396038	0.149	0.456	0
Prf1	1.75E-264	-1.122385228	0.531	0.733	3.58E-260
Tnfrsf9	0	-1.244672035	0.402	0.741	0
Ccl4	1.32E-135	-1.327666281	0.554	0.706	2.70E-131
Gzme	6.85E-91	-1.427318711	0.045	0.14	1.40E-86
Ccl3	5.97E-167	-1.563867793	0.265	0.464	1.22E-162
Gzmd	2.30E-70	-1.576138394	0.055	0.139	4.70E-66
